# Supplementary material for: Pan‐cancer RNA‐seq data stratifies tumours by some hallmarks of cancer
Source: J Cell Mol Med. 2019 Nov 15;24(1):418–30. doi: 10.1111/jcmm.14746 (PMC6933344; doi:10.1111/jcmm.14746)
Supplement: Supplementary file 2 [file JCMM-24-418-s002.csv]

Module_File	Geneset	Description	Link	C	O	E	R	P_Value	FDR	Overlap_Genes_Entrez	Overlap_Genes_ENSG	Number_of_Enriched_Genes
/module_black.txt	NA	NA	NA	NA	NA	NA	NA	NA	NA	NA	NA	1
/module_blue.txt	NA	NA	NA	NA	NA	NA	NA	NA	NA	NA	NA	1
/module_brown.txt	WP383	Striated Muscle Contraction	http://www.wikipathways.org/wpi/PathwayWidget.php?id=WP383&label[]=TNNT1&label[]=TNNI1&label[]=ACTA1&label[]=ACTN2&label[]=MYL2&label[]=TCAP&label[]=MYBPC1&label[]=NEB&label[]=TNNC2&label[]=MYL1&label[]=TTN&label[]=ACTN3&label[]=MYL3&label[]=TNNI2&label[]=TNNC1&label[]=MYBPC2&label[]=TNNT3&colors=steelblue	38	17	0.193844584	87.69912281	0	0	88;89;7125;8557;7140;4606;4604;4703;7134;58;7136;7135;7138;7273;4632;4633;4634	ENSG00000105048;ENSG00000159173;ENSG00000143632;ENSG00000077522;ENSG00000111245;ENSG00000173991;ENSG00000196091;ENSG00000183091;ENSG00000101470;ENSG00000168530;ENSG00000155657;ENSG00000248746;ENSG00000160808;ENSG00000130598;ENSG00000114854;ENSG00000086967;ENSG00000130595	17
/module_cyan.txt	WP383	Striated Muscle Contraction	http://www.wikipathways.org/wpi/PathwayWidget.php?id=WP383&label[]=TPM1&label[]=MYL9&label[]=DES&label[]=ACTA2&label[]=TPM2&colors=steelblue	38	5	0.103383778	48.36348684	3.56E-08	1.33E-05	7169;7168;1674;10398;59	ENSG00000140416;ENSG00000101335;ENSG00000175084;ENSG00000107796;ENSG00000198467	5
/module_darkred.txt	NA	NA	NA	NA	NA	NA	NA	NA	NA	NA	NA	1
/module_green.txt	WP2877	Vitamin D Receptor Pathway	http://www.wikipathways.org/wpi/PathwayWidget.php?id=WP2877&label[]=KRTAP4-1&label[]=KRTAP10-2&label[]=KRT71&label[]=KRTAP10-7&label[]=KRTAP10-9&label[]=KRTAP5-4&label[]=KRTAP10-4&label[]=KRTAP12-2&colors=steelblue	182	8	0.309471178	25.85054945	3.09E-11	1.15E-08	353323;112802;386676;386679;386672;386675;85285;387267	ENSG00000198443;ENSG00000205445;ENSG00000139648;ENSG00000272804;ENSG00000221837;ENSG00000241598;ENSG00000215454;ENSG00000221864	8
/module_greenyellow.txt	NA	NA	NA	NA	NA	NA	NA	NA	NA	NA	NA	1
/module_grey60.txt	WP3945	TYROBP Causal Network	http://www.wikipathways.org/wpi/PathwayWidget.php?id=WP3945&label[]=IL10RA&label[]=PLEK&label[]=NCKAP1L&label[]=BIN2&label[]=CD37&colors=steelblue	61	5	0.124468628	40.17076503	7.61E-08	2.85E-05	5341;951;51411;3071;3587	ENSG00000110324;ENSG00000115956;ENSG00000123338;ENSG00000110934;ENSG00000104894	5
/module_grey60.txt	WP2849	Hematopoietic Stem Cell Differentiation	http://www.wikipathways.org/wpi/PathwayWidget.php?id=WP2849&label[]=VAV1&label[]=NCKAP1L&label[]=IKZF1&colors=steelblue	55	3	0.112225812	26.73181818	0.000160448	0.030003866	7409;3071;10320	ENSG00000141968;ENSG00000123338;ENSG00000185811	3
/module_lightcyan.txt	NA	NA	NA	NA	NA	NA	NA	NA	NA	NA	NA	1
/module_lightyellow.txt	WP3942	PPAR signaling pathway	http://www.wikipathways.org/wpi/PathwayWidget.php?id=WP3942&label[]=FABP4&label[]=PLIN1&label[]=CD36&label[]=ADIPOQ&label[]=AQP7&colors=steelblue	67	5	0.136711444	36.57338308	1.23E-07	4.60E-05	364;5346;2167;9370;948	ENSG00000170323;ENSG00000166819;ENSG00000135218;ENSG00000181092;ENSG00000165269	5
/module_lightyellow.txt	WP1403	AMP-activated Protein Kinase (AMPK) Signaling	http://www.wikipathways.org/wpi/PathwayWidget.php?id=WP1403&label[]=LIPE&label[]=ACACB&label[]=LEP&label[]=ADIPOQ&colors=steelblue	69	4	0.140792382	28.41062802	8.01E-06	0.001361433	3952;32;3991;9370	ENSG00000079435;ENSG00000076555;ENSG00000174697;ENSG00000181092	4
/module_lightyellow.txt	WP325	Triacylglyceride Synthesis	http://www.wikipathways.org/wpi/PathwayWidget.php?id=WP325&label[]=LIPE&label[]=GPAM&label[]=GPD1&colors=steelblue	24	3	0.048971263	61.26041667	1.28E-05	0.001361433	3991;57678;2819	ENSG00000079435;ENSG00000119927;ENSG00000167588	3
/module_lightyellow.txt	WP2895	Differentiation of white and brown adipocyte	http://www.wikipathways.org/wpi/PathwayWidget.php?id=WP2895&label[]=LEP&label[]=ADIPOQ&label[]=CIDEA&colors=steelblue	25	3	0.051011733	58.81	1.46E-05	0.001361433	3952;9370;1149	ENSG00000174697;ENSG00000181092;ENSG00000176194	3
/module_lightyellow.txt	WP3965	Lipid Metabolism Pathway	http://www.wikipathways.org/wpi/PathwayWidget.php?id=WP3965&label[]=LIPE&label[]=PLIN1&label[]=PRKAR2B&colors=steelblue	29	3	0.05917361	50.69827586	2.30E-05	0.001722377	5577;3991;5346	ENSG00000079435;ENSG00000166819;ENSG00000005249	3
/module_lightyellow.txt	WP236	Adipogenesis	http://www.wikipathways.org/wpi/PathwayWidget.php?id=WP236&label[]=LIPE&label[]=PLIN1&label[]=LEP&label[]=ADIPOQ&colors=steelblue	130	4	0.26526101	15.07948718	9.84E-05	0.006130963	9370;3952;5346;3991	ENSG00000079435;ENSG00000166819;ENSG00000174697;ENSG00000181092	4
/module_lightyellow.txt	WP3934	Leptin and adiponectin	http://www.wikipathways.org/wpi/PathwayWidget.php?id=WP3934&label[]=LEP&label[]=ADIPOQ&colors=steelblue	10	2	0.020404693	98.01666667	0.000170222	0.009094726	9370;3952	ENSG00000174697;ENSG00000181092	2
/module_lightyellow.txt	WP3599	Transcription factor regulation in adipogenesis	http://www.wikipathways.org/wpi/PathwayWidget.php?id=WP3599&label[]=LEP&label[]=ADIPOQ&colors=steelblue	22	2	0.044890325	44.5530303	0.000861993	0.040298159	9370;3952	ENSG00000174697;ENSG00000181092	2
/module_midnightblue.txt	WP2369	Histone Modifications	http://www.wikipathways.org/wpi/PathwayWidget.php?id=WP2369&label[]=HIST1H3I&label[]=HIST1H4L&label[]=HIST1H4F&label[]=HIST1H4A&label[]=HIST1H4E&label[]=HIST1H3J&label[]=HIST1H3C&label[]=HIST1H3A&label[]=HIST1H4D&label[]=HIST1H4B&label[]=HIST1H4C&label[]=HIST1H3B&colors=steelblue	66	12	0.19078388	62.89839572	0	0	8354;8352;8358;8359;8356;8350;8366;8364;8367;8368;8361;8360	ENSG00000275379;ENSG00000275126;ENSG00000274618;ENSG00000278637;ENSG00000276966;ENSG00000197153;ENSG00000278272;ENSG00000275714;ENSG00000277157;ENSG00000278705;ENSG00000197061;ENSG00000274267	12
/module_midnightblue.txt	WP4320	The effect of progerin on the involved genes in Hutchinson-Gilford Progeria Syndrome	http://www.wikipathways.org/wpi/PathwayWidget.php?id=WP4320&label[]=HIST1H3I&label[]=HIST1H3J&label[]=HIST1H3C&label[]=HIST1H3A&label[]=HIST1H3B&colors=steelblue	37	5	0.1069546	46.74880763	4.36E-08	8.16E-06	8354;8352;8358;8356;8350	ENSG00000275379;ENSG00000197153;ENSG00000278272;ENSG00000275714;ENSG00000274267	5
/module_pink.txt	WP558	Complement and Coagulation Cascades	http://www.wikipathways.org/wpi/PathwayWidget.php?id=WP558&label[]=PROC&label[]=F7&label[]=KLKB1&label[]=F9&label[]=CPB2&label[]=SERPINF2&label[]=C6&label[]=F2&label[]=SERPIND1&label[]=PLG&label[]=F12&label[]=KNG1&colors=steelblue	58	12	0.256418976	46.79840849	0	0	5340;5345;2155;2147;3053;2161;2158;5624;729;1361;3818;3827	ENSG00000115718;ENSG00000057593;ENSG00000164344;ENSG00000101981;ENSG00000080618;ENSG00000167711;ENSG00000039537;ENSG00000180210;ENSG00000099937;ENSG00000122194;ENSG00000131187;ENSG00000113889	12
/module_pink.txt	WP272	Blood Clotting Cascade	http://www.wikipathways.org/wpi/PathwayWidget.php?id=WP272&label[]=F7&label[]=KLKB1&label[]=F9&label[]=SERPINF2&label[]=F11&label[]=F2&label[]=PLG&label[]=F12&colors=steelblue	23	8	0.101683387	78.67558528	2.09E-14	3.90E-12	5340;5345;2155;2161;2160;3818;2158;2147	ENSG00000057593;ENSG00000164344;ENSG00000101981;ENSG00000167711;ENSG00000088926;ENSG00000180210;ENSG00000122194;ENSG00000131187	8
/module_pink.txt	WP1533	Vitamin B12 Metabolism	http://www.wikipathways.org/wpi/PathwayWidget.php?id=WP1533&label[]=F7&label[]=F2&label[]=MAT1A&label[]=PLG&label[]=APOB&colors=steelblue	50	5	0.221050842	22.61923077	2.08E-06	0.000259551	5340;2155;2147;4143;338	ENSG00000057593;ENSG00000180210;ENSG00000151224;ENSG00000122194;ENSG00000084674	5
/module_pink.txt	WP2806	Human Complement System	http://www.wikipathways.org/wpi/PathwayWidget.php?id=WP2806&label[]=C8A&label[]=KLKB1&label[]=F11&label[]=C6&label[]=PLG&label[]=F12&colors=steelblue	96	6	0.424417616	14.13701923	2.86E-06	0.000267392	2161;2160;3818;5340;729;731	ENSG00000157131;ENSG00000164344;ENSG00000088926;ENSG00000039537;ENSG00000122194;ENSG00000131187	6
/module_pink.txt	WP176	Folate Metabolism	http://www.wikipathways.org/wpi/PathwayWidget.php?id=WP176&label[]=F7&label[]=F2&label[]=MAT1A&label[]=PLG&label[]=APOB&colors=steelblue	66	5	0.291787111	17.13578089	8.37E-06	0.000626168	5340;2155;2147;4143;338	ENSG00000057593;ENSG00000180210;ENSG00000151224;ENSG00000122194;ENSG00000084674	5
/module_pink.txt	WP545	Complement Activation	http://www.wikipathways.org/wpi/PathwayWidget.php?id=WP545&label[]=C8A&label[]=C6&label[]=C8B&colors=steelblue	22	3	0.09726237	30.84440559	0.000111757	0.006966198	731;732;729	ENSG00000157131;ENSG00000039537;ENSG00000021852	3
/module_pink.txt	WP15	Selenium Micronutrient Network	http://www.wikipathways.org/wpi/PathwayWidget.php?id=WP15&label[]=F7&label[]=F2&label[]=PLG&label[]=APOB&colors=steelblue	86	4	0.380207448	10.52057245	0.000498528	0.026635639	5340;2155;2147;338	ENSG00000057593;ENSG00000180210;ENSG00000122194;ENSG00000084674	4
/module_purple.txt	WP69	T-Cell antigen Receptor (TCR) Signaling Pathway	http://www.wikipathways.org/wpi/PathwayWidget.php?id=WP69&label[]=ICOS&label[]=CD3D&label[]=CD247&label[]=CD3E&label[]=CD3G&label[]=CCR5&colors=steelblue	90	6	0.244856317	24.50416667	7.69E-08	2.88E-05	915;916;917;919;1234;29851	ENSG00000163600;ENSG00000167286;ENSG00000198821;ENSG00000198851;ENSG00000160654;ENSG00000160791	6
/module_red.txt	WP4304	Oligodendrocyte Specification and differentiation(including remyelination), leading to Myelin Components for CNS	http://www.wikipathways.org/wpi/PathwayWidget.php?id=WP4304&label[]=OLIG1&label[]=SOX8&label[]=OLIG2&colors=steelblue	30	3	0.102023465	29.405	0.000128822	0.048179538	116448;10215;30812	ENSG00000184221;ENSG00000005513;ENSG00000205927	3
/module_salmon.txt	NA	NA	NA	NA	NA	NA	NA	NA	NA	NA	NA	1
/module_tan.txt	WP4304	Oligodendrocyte Specification and differentiation(including remyelination), leading to Myelin Components for CNS	http://www.wikipathways.org/wpi/PathwayWidget.php?id=WP4304&label[]=PLP1&label[]=CNP&label[]=MAG&label[]=MBP&label[]=MOG&colors=steelblue	30	5	0.051011733	98.01666667	6.03E-10	2.25E-07	4099;4155;4340;5354;1267	ENSG00000123560;ENSG00000173786;ENSG00000105695;ENSG00000197971;ENSG00000204655	5
/module_tan.txt	WP3584	MECP2 and Associated Rett Syndrome	http://www.wikipathways.org/wpi/PathwayWidget.php?id=WP3584&label[]=CNP&label[]=MAG&label[]=MBP&colors=steelblue	62	3	0.105424248	28.45645161	0.00012705	0.02375839	4099;1267;4155	ENSG00000173786;ENSG00000105695;ENSG00000197971	3
/module_turquoise.txt	WP2267	Synaptic Vesicle Pathway	http://www.wikipathways.org/wpi/PathwayWidget.php?id=WP2267&label[]=SLC32A1&label[]=RAB3A&label[]=SYP&label[]=SNAP25&label[]=STX1B&label[]=DNM1&label[]=CPLX1&label[]=SLC17A7&label[]=SYN2&label[]=CPLX2&label[]=SYN1&label[]=SYT1&colors=steelblue	51	12	0.537663663	22.31878558	7.13E-14	2.67E-11	10815;10814;140679;112755;57030;5864;1759;6854;6853;6855;6616;6857	ENSG00000101438;ENSG00000105649;ENSG00000102003;ENSG00000132639;ENSG00000099365;ENSG00000106976;ENSG00000168993;ENSG00000104888;ENSG00000157152;ENSG00000145920;ENSG00000008056;ENSG00000067715	12
/module_turquoise.txt	WP4159	GABA receptor Signaling	http://www.wikipathways.org/wpi/PathwayWidget.php?id=WP4159&label[]=SLC32A1&label[]=GABRG2&label[]=GABRA5&label[]=GABRB2&label[]=GABRD&colors=steelblue	31	5	0.326815167	15.29916753	1.52E-05	0.002716761	2566;2563;140679;2561;2558	ENSG00000101438;ENSG00000113327;ENSG00000186297;ENSG00000145864;ENSG00000187730	5
/module_turquoise.txt	WP536	Calcium Regulation in the Cardiac Cell	http://www.wikipathways.org/wpi/PathwayWidget.php?id=WP536&label[]=PRKAR1B&label[]=GNG3&label[]=RGS7&label[]=CAMK2A&label[]=PRKCG&label[]=ATP2B2&label[]=ATP2B3&label[]=PRKCB&label[]=CAMK2B&colors=steelblue	149	9	1.570821289	5.729486902	2.18E-05	0.002716761	2785;6000;491;492;815;816;5575;5582;5579	ENSG00000188191;ENSG00000162188;ENSG00000182901;ENSG00000070808;ENSG00000126583;ENSG00000157087;ENSG00000067842;ENSG00000166501;ENSG00000058404	9
/module_turquoise.txt	WP4008	NO/cGMP/PKG mediated Neuroprotection	http://www.wikipathways.org/wpi/PathwayWidget.php?id=WP4008&label[]=GRIN1&label[]=GRIN2B&label[]=CAMK2A&label[]=PDE2A&label[]=CAMK2B&colors=steelblue	47	5	0.495493964	10.09094029	0.000120693	0.011284774	5138;2904;815;816;2902	ENSG00000176884;ENSG00000273079;ENSG00000070808;ENSG00000186642;ENSG00000058404	5
/module_turquoise.txt	WP3947	Serotonin and anxiety	http://www.wikipathways.org/wpi/PathwayWidget.php?id=WP3947&label[]=HTR2A&label[]=PRKCB&label[]=CAMK2B&colors=steelblue	17	3	0.179221221	16.73908918	0.000682995	0.049631216	3356;5579;816	ENSG00000102468;ENSG00000166501;ENSG00000058404	3
/module_turquoise.txt	WP2636	Common Pathways Underlying Drug Addiction	http://www.wikipathways.org/wpi/PathwayWidget.php?id=WP2636&label[]=GRIN1&label[]=CAMK2A&label[]=PRKCG&label[]=PRKCB&colors=steelblue	42	4	0.44278184	9.033794163	0.000928926	0.049631216	5582;5579;815;2902	ENSG00000176884;ENSG00000070808;ENSG00000126583;ENSG00000166501	4
/module_turquoise.txt	WP4148	Splicing factor NOVA regulated synaptic proteins	http://www.wikipathways.org/wpi/PathwayWidget.php?id=WP4148&label[]=GABRG2&label[]=GRIN1&label[]=GRIN2B&label[]=NCDN&colors=steelblue	42	4	0.44278184	9.033794163	0.000928926	0.049631216	2566;2904;2902;23154	ENSG00000113327;ENSG00000176884;ENSG00000273079;ENSG00000020129	4
/module_yellow.txt	NA	NA	NA	NA	NA	NA	NA	NA	NA	NA	NA	1
