# Supplementary material for: Pan‐cancer RNA‐seq data stratifies tumours by some hallmarks of cancer
Source: J Cell Mol Med. 2019 Nov 15;24(1):418–30. doi: 10.1111/jcmm.14746 (PMC6933344; doi:10.1111/jcmm.14746)
Supplement: Supplementary file 3 [file JCMM-24-418-s003.csv]

	pval-brown	pval-cyan	pval-green	pval-grey60	pval-lightyellow	pval-midnightblue	pval-pink	pval-purple	pval-red	pval-tan	pval-turquoise
Cluster 2-Cluster 1	NA	0.017487907	NA	6.62E-181	7.19E-13	6.48E-45	6.50E-27	4.40E-165	0.983309377	0.09034302	0.055582748
Cluster 3-Cluster 1	NA	1.32E-47	NA	2.01E-05	1.08E-66	2.15E-150	8.73E-141	0.118851673	9.42E-05	1.67E-08	9.59E-14
Cluster 4-Cluster 1	NA	6.93E-12	NA	4.31E-77	2.08E-56	3.91E-70	2.15E-49	3.56E-57	9.74E-24	2.05E-11	0.055582748
Cluster 3-Cluster 2	NA	2.53E-98	NA	4.23E-183	1.54E-38	8.20E-57	9.83E-79	4.92E-207	1.15E-06	1.21E-19	1.10E-12
Cluster 4-Cluster 2	NA	3.99E-09	NA	1.11E-38	1.33E-28	2.40E-06	1.55E-07	2.29E-49	7.79E-39	4.86E-11	2.89E-07
Cluster 4-Cluster 3	NA	6.47E-156	NA	1.28E-63	0.005416966	5.41E-31	2.29E-44	3.53E-65	6.63E-12	3.86E-53	1.30E-33
