# Supplementary material for: Pan‐cancer RNA‐seq data stratifies tumours by some hallmarks of cancer
Source: J Cell Mol Med. 2019 Nov 15;24(1):418–30. doi: 10.1111/jcmm.14746 (PMC6933344; doi:10.1111/jcmm.14746)
Supplement: Supplementary file 4 [file JCMM-24-418-s004.csv]

Module	P.Value_Matrix	Uterus	Testis	Stomach	Skin	Prostate	Pancreas	Ovary	Lung	Liver	Kidney	Brain	Esophagus	Colon	Breast	Bladder
brown	Uterus	1	5.05E-10	2.05E-11	2.04E-11	3.16E-09	4.12E-11	2.11E-11	2.04E-11	2.06E-11	2.04E-11	2.07E-11	2.69E-11	2.07E-11	2.48E-11	2.26E-11
brown	Testis	5.05E-10	1	0.999998673	0.999998592	0.954824127	0.999999998	1	0.999999993	0.999999811	0.999999999	1	0.999999865	0.999998325	0.99999969	1
brown	Stomach	2.05E-11	0.999998673	1	1	0.076366102	1	0.999999875	0.999999997	1	0.999999941	0.999994193	1	1	0.824549624	0.999974622
brown	Skin	2.04E-11	0.999998592	1	1	0.068210832	1	0.999999859	0.999999996	1	0.999999929	0.999993244	1	1	0.807430102	0.999971447
brown	Prostate	3.16E-09	0.954824127	0.076366102	0.068210832	1	0.643114947	0.335686025	0.031025897	0.126451897	0.040460111	0.211964224	0.468952376	0.142874292	0.841133945	0.540904524
brown	Pancreas	4.12E-11	0.999999998	1	1	0.643114947	1	1	1	1	1	1	1	1	0.998275534	0.999999994
brown	Ovary	2.11E-11	1	0.999999875	0.999999859	0.335686025	1	1	1	0.999999996	1	1	0.999999998	0.999999837	0.994754765	1
brown	Lung	2.04E-11	0.999999993	0.999999997	0.999999996	0.031025897	1	1	1	1	1	0.999999993	1	0.999999994	0.761444887	0.99999977
brown	Liver	2.06E-11	0.999999811	1	1	0.126451897	1	0.999999996	1	1	0.999999999	0.999999657	1	1	0.909870087	0.999997056
brown	Kidney	2.04E-11	0.999999999	0.999999941	0.999999929	0.040460111	1	1	1	0.999999999	1	1	1	0.99999993	0.82642545	0.999999978
brown	Brain	2.07E-11	1	0.999994193	0.999993244	0.211964224	1	1	0.999999993	0.999999657	1	1	0.999999925	0.999995174	0.990434507	1
brown	Esophagus	2.69E-11	0.999999865	1	1	0.468952376	1	0.999999998	1	1	1	0.999999925	1	1	0.989382278	0.999999276
brown	Colon	2.07E-11	0.999998325	1	1	0.142874292	1	0.999999837	0.999999994	1	0.99999993	0.999995174	1	1	0.898111412	0.999978415
brown	Breast	2.48E-11	0.99999969	0.824549624	0.807430102	0.841133945	0.998275534	0.994754765	0.761444887	0.909870087	0.82642545	0.990434507	0.989382278	0.898111412	1	0.999793284
brown	Bladder	2.26E-11	1	0.999974622	0.999971447	0.540904524	0.999999994	1	0.99999977	0.999997056	0.999999978	1	0.999999276	0.999978415	0.999793284	1
cyan	Uterus	1	0.999999943	7.55E-06	0.971050751	2.04E-11	0.960764128	0.998183223	0.997858803	0.773648512	0.99994165	0.89079281	0.999995423	0.99936119	1	0.758678702
cyan	Testis	0.999999943	1	2.03E-11	0.978561024	2.02E-11	0.188230377	0.999881182	0.999794618	0.639269881	0.999999985	0.831235806	0.934517826	0.55843112	0.99914297	0.00772133
cyan	Stomach	7.55E-06	2.03E-11	1	2.02E-11	1.11E-07	4.28E-07	2.02E-11	2.02E-11	2.02E-11	2.02E-11	2.02E-11	2.35E-11	2.03E-11	2.02E-11	6.11E-10
cyan	Skin	0.971050751	0.978561024	2.02E-11	1	2.02E-11	1.66E-05	0.999981515	0.99956598	0.99911952	0.89390195	0.999999493	0.013951047	3.46E-05	0.002139292	2.46E-11
cyan	Prostate	2.04E-11	2.02E-11	1.11E-07	2.02E-11	1	2.03E-11	2.02E-11	2.02E-11	2.02E-11	2.02E-11	2.02E-11	2.02E-11	2.02E-11	2.02E-11	2.02E-11
cyan	Pancreas	0.960764128	0.188230377	4.28E-07	1.66E-05	2.03E-11	1	0.000464066	5.11E-05	2.43E-07	0.000668031	3.46E-07	0.992773154	0.999706929	0.216762868	0.999999729
cyan	Ovary	0.998183223	0.999881182	2.02E-11	0.999981515	2.02E-11	0.000464066	1	1	0.890990443	0.999963135	0.985444329	0.115963547	0.001714449	0.099275064	3.66E-09
cyan	Lung	0.997858803	0.999794618	2.02E-11	0.99956598	2.02E-11	5.11E-05	1	1	0.628783844	0.999494203	0.859991786	0.046724512	7.18E-05	0.002414954	2.07E-11
cyan	Liver	0.773648512	0.639269881	2.02E-11	0.99911952	2.02E-11	2.43E-07	0.890990443	0.628783844	1	0.146259875	0.999999288	0.000552992	2.50E-07	9.12E-06	2.03E-11
cyan	Kidney	0.99994165	0.999999985	2.02E-11	0.89390195	2.02E-11	0.000668031	0.999963135	0.999494203	0.146259875	1	0.24688075	0.212653363	0.00169129	0.089695185	9.01E-11
cyan	Brain	0.89079281	0.831235806	2.02E-11	0.999999493	2.02E-11	3.46E-07	0.985444329	0.859991786	0.999999288	0.24688075	1	0.001087694	2.01E-07	2.62E-06	2.03E-11
cyan	Esophagus	0.999995423	0.934517826	2.35E-11	0.013951047	2.02E-11	0.992773154	0.115963547	0.046724512	0.000552992	0.212653363	0.001087694	1	0.999999936	0.99789489	0.701247803
cyan	Colon	0.99936119	0.55843112	2.03E-11	3.46E-05	2.02E-11	0.999706929	0.001714449	7.18E-05	2.50E-07	0.00169129	2.01E-07	0.999999936	1	0.669278493	0.846309425
cyan	Breast	1	0.99914297	2.02E-11	0.002139292	2.02E-11	0.216762868	0.099275064	0.002414954	9.12E-06	0.089695185	2.62E-06	0.99789489	0.669278493	1	9.55E-05
cyan	Bladder	0.758678702	0.00772133	6.11E-10	2.46E-11	2.02E-11	0.999999729	3.66E-09	2.07E-11	2.03E-11	9.01E-11	2.03E-11	0.701247803	0.846309425	9.55E-05	1
green	Uterus	1	0.999991884	1	0.977224646	1	1	1	1	1	1	1	0.999986929	1	1	1
green	Testis	0.999991884	1	0.996248085	0.999468508	0.971136513	0.996391781	0.995941377	0.999574751	0.980891364	0.966962644	0.966112728	1	0.992229601	0.98620053	0.999958954
green	Stomach	1	0.996248085	1	0.086287955	0.999999998	1	1	0.999999926	1	1	0.999999998	0.990431205	1	1	0.999999789
green	Skin	0.977224646	0.999468508	0.086287955	1	0.014423488	0.334657486	0.090892497	0.059349438	0.036582664	0.002435827	0.007148689	0.998760514	0.102626451	0.0057707	0.363834535
green	Prostate	1	0.971136513	0.999999998	0.014423488	1	1	1	0.999586691	1	1	1	0.936199895	1	0.999999999	0.999792683
green	Pancreas	1	0.996391781	1	0.334657486	1	1	1	0.999999379	1	1	1	0.992830239	1	1	0.999998518
green	Ovary	1	0.995941377	1	0.090892497	1	1	1	0.999999876	1	1	0.999999999	0.989837044	1	1	0.999999681
green	Lung	1	0.999574751	0.999999926	0.059349438	0.999586691	0.999999379	0.999999876	1	0.999911518	0.998828318	0.999156409	0.998491984	0.999996637	0.999968874	1
green	Liver	1	0.980891364	1	0.036582664	1	1	1	0.999911518	1	1	1	0.958070453	1	1	0.999933358
green	Kidney	1	0.966962644	1	0.002435827	1	1	1	0.998828318	1	1	1	0.920411663	1	1	0.999725782
green	Brain	1	0.966112728	0.999999998	0.007148689	1	1	0.999999999	0.999156409	1	1	1	0.923677347	1	0.999999998	0.999680724
green	Esophagus	0.999986929	1	0.990431205	0.998760514	0.936199895	0.992830239	0.989837044	0.998491984	0.958070453	0.920411663	0.923677347	1	0.982593034	0.962896659	0.999868672
green	Colon	1	0.992229601	1	0.102626451	1	1	1	0.999996637	1	1	1	0.982593034	1	1	0.999995054
green	Breast	1	0.98620053	1	0.0057707	0.999999999	1	1	0.999968874	1	1	0.999999998	0.962896659	1	1	0.999987631
green	Bladder	1	0.999958954	0.999999789	0.363834535	0.999792683	0.999998518	0.999999681	1	0.999933358	0.999725782	0.999680724	0.999868672	0.999995054	0.999987631	1
grey60	Uterus	1	2.11E-11	4.12E-07	1.12E-08	1	1.58E-08	0.917242987	2.03E-11	1	8.31E-05	7.29E-06	0.692491275	0.909092657	2.62E-05	0.931949533
grey60	Testis	2.11E-11	1	0.004631799	0.082296766	2.02E-11	0.708858552	2.03E-11	0.999991039	2.02E-11	4.06E-08	2.07E-05	2.04E-11	2.03E-11	3.23E-07	2.03E-11
grey60	Stomach	4.12E-07	0.004631799	1	0.997561248	2.02E-11	0.948357495	2.03E-11	1.81E-06	2.02E-11	0.211541374	0.986824331	4.81E-07	2.06E-11	0.55672594	2.03E-11
grey60	Skin	1.12E-08	0.082296766	0.997561248	1	2.02E-11	0.999987747	2.03E-11	0.001618935	2.02E-11	0.001318577	0.281153681	1.00E-09	2.03E-11	0.011155662	2.03E-11
grey60	Prostate	1	2.02E-11	2.02E-11	2.02E-11	1	2.02E-11	0.015155929	2.02E-11	0.999999993	2.02E-11	2.02E-11	0.010523101	0.027216144	2.02E-11	0.021688243
grey60	Pancreas	1.58E-08	0.708858552	0.948357495	0.999987747	2.02E-11	1	2.04E-11	0.709070809	2.02E-11	0.011512985	0.267896187	3.51E-08	2.10E-11	0.041313856	2.04E-11
grey60	Ovary	0.917242987	2.03E-11	2.03E-11	2.03E-11	0.015155929	2.04E-11	1	2.02E-11	0.007679723	2.97E-11	2.05E-11	0.99988105	1	2.05E-11	1
grey60	Lung	2.03E-11	0.999991039	1.81E-06	0.001618935	2.02E-11	0.709070809	2.02E-11	1	2.02E-11	2.02E-11	2.04E-11	2.03E-11	2.02E-11	2.03E-11	2.02E-11
grey60	Liver	1	2.02E-11	2.02E-11	2.02E-11	0.999999993	2.02E-11	0.007679723	2.02E-11	1	2.02E-11	2.02E-11	0.005263866	0.013758925	2.02E-11	0.011000806
grey60	Kidney	8.31E-05	4.06E-08	0.211541374	0.001318577	2.02E-11	0.011512985	2.97E-11	2.02E-11	2.02E-11	1	0.96983349	0.000863448	3.00E-09	0.999992764	2.45E-11
grey60	Brain	7.29E-06	2.07E-05	0.986824331	0.281153681	2.02E-11	0.267896187	2.05E-11	2.04E-11	2.02E-11	0.96983349	1	2.66E-05	4.85E-11	0.999848158	2.04E-11
grey60	Esophagus	0.692491275	2.04E-11	4.81E-07	1.00E-09	0.010523101	3.51E-08	0.99988105	2.03E-11	0.005263866	0.000863448	2.66E-05	1	0.999979046	0.000131618	0.999706733
grey60	Colon	0.909092657	2.03E-11	2.06E-11	2.03E-11	0.027216144	2.10E-11	1	2.02E-11	0.013758925	3.00E-09	4.85E-11	0.999979046	1	1.04E-10	1
grey60	Breast	2.62E-05	3.23E-07	0.55672594	0.011155662	2.02E-11	0.041313856	2.05E-11	2.03E-11	2.02E-11	0.999992764	0.999848158	0.000131618	1.04E-10	1	2.04E-11
grey60	Bladder	0.931949533	2.03E-11	2.03E-11	2.03E-11	0.021688243	2.04E-11	1	2.02E-11	0.011000806	2.45E-11	2.04E-11	0.999706733	1	2.04E-11	1
lightyellow	Uterus	1	1	1	1	1	0.999999999	1	1	0.999999276	0.999999972	1	0.999999999	1	5.89E-06	0.999221993
lightyellow	Testis	1	1	1	1	1	0.999999161	1	0.999999941	0.999571879	0.999932743	1	0.999999223	1	2.03E-11	0.929387166
lightyellow	Stomach	1	1	1	1	0.999999389	0.99999999	0.999999984	1	0.999681138	0.99996268	1	0.999999992	1	2.02E-11	0.821038615
lightyellow	Skin	1	1	1	1	0.999999997	0.999999536	1	0.999999953	0.99760568	0.999232346	1	0.999999559	1	2.02E-11	0.687014943
lightyellow	Prostate	1	1	0.999999389	0.999999997	1	0.999899892	1	0.999598204	0.953843721	0.954303908	0.999998652	0.999892423	0.999999978	2.02E-11	0.341531816
lightyellow	Pancreas	0.999999999	0.999999161	0.99999999	0.999999536	0.999899892	1	0.999980806	1	1	1	0.999999963	1	0.999999967	2.03E-11	0.99927508
lightyellow	Ovary	1	1	0.999999984	1	1	0.999980806	1	0.999976581	0.985237757	0.990858506	0.999999974	0.999980193	1	2.02E-11	0.526206864
lightyellow	Lung	1	0.999999941	1	0.999999953	0.999598204	1	0.999976581	1	0.999865706	0.999989072	1	1	1	2.02E-11	0.752588452
lightyellow	Liver	0.999999276	0.999571879	0.999681138	0.99760568	0.953843721	1	0.985237757	0.999865706	1	0.999999999	0.99878649	1	0.999676668	2.02E-11	0.999797082
lightyellow	Kidney	0.999999972	0.999932743	0.99996268	0.999232346	0.954303908	1	0.990858506	0.999989072	0.999999999	1	0.999668169	1	0.999961994	2.02E-11	0.971840066
lightyellow	Brain	1	1	1	1	0.999998652	0.999999963	0.999999974	1	0.99878649	0.999668169	1	0.999999967	1	2.02E-11	0.677783574
lightyellow	Esophagus	0.999999999	0.999999223	0.999999992	0.999999559	0.999892423	1	0.999980193	1	1	1	0.999999967	1	0.999999971	2.03E-11	0.998916927
lightyellow	Colon	1	1	1	1	0.999999978	0.999999967	1	1	0.999676668	0.999961994	1	0.999999971	1	2.02E-11	0.859930416
lightyellow	Breast	5.89E-06	2.03E-11	2.02E-11	2.02E-11	2.02E-11	2.03E-11	2.02E-11	2.02E-11	2.02E-11	2.02E-11	2.02E-11	2.03E-11	2.02E-11	1	2.03E-11
lightyellow	Bladder	0.999221993	0.929387166	0.821038615	0.687014943	0.341531816	0.99927508	0.526206864	0.752588452	0.999797082	0.971840066	0.677783574	0.998916927	0.859930416	2.03E-11	1
midnightblue	Uterus	1	0.999998641	1	0.999999659	1	0.999996799	0.982256342	1	0.999983449	0.999124176	0.999992106	1	0.768792422	1	1
midnightblue	Testis	0.999998641	1	0.999999725	0.83947653	0.999998561	0.879210636	0.998580994	0.978053619	0.658637385	0.999999736	0.637500705	0.999999687	0.798569961	0.999927716	0.999999684
midnightblue	Stomach	1	0.999999725	1	0.845314006	1	0.932752007	0.551366221	0.991188859	0.596473297	0.892607367	0.496649637	1	0.045679098	0.999999997	1
midnightblue	Skin	0.999999659	0.83947653	0.845314006	1	0.843774366	1	0.001880509	0.999847246	0.999999992	0.003005145	1	0.98898424	1.95E-05	0.844157562	0.865654515
midnightblue	Prostate	1	0.999998561	1	0.843774366	1	0.938976793	0.404472441	0.992069794	0.583130334	0.76474564	0.464514092	1	0.021846588	1	1
midnightblue	Pancreas	0.999996799	0.879210636	0.932752007	1	0.938976793	1	0.03674791	0.99985089	1	0.10455666	1	0.990126682	0.001564615	0.958373142	0.939830338
midnightblue	Ovary	0.982256342	0.998580994	0.551366221	0.001880509	0.404472441	0.03674791	1	0.003514875	0.000470988	0.999509968	6.97E-05	0.833196063	0.997002575	0.085132847	0.564977996
midnightblue	Lung	1	0.978053619	0.991188859	0.999847246	0.992069794	0.99985089	0.003514875	1	0.987326164	0.002414517	0.979272003	0.999941735	2.53E-05	0.994646347	0.993582487
midnightblue	Liver	0.999983449	0.658637385	0.596473297	0.999999992	0.583130334	1	0.000470988	0.987326164	1	0.000655547	1	0.935523328	4.35E-06	0.548094531	0.629635532
midnightblue	Kidney	0.999124176	0.999999736	0.892607367	0.003005145	0.76474564	0.10455666	0.999509968	0.002414517	0.000655547	1	2.58E-05	0.986180985	0.545313409	0.15561344	0.900396745
midnightblue	Brain	0.999992106	0.637500705	0.496649637	1	0.464514092	1	6.97E-05	0.979272003	1	2.58E-05	1	0.932836612	3.84E-07	0.358245532	0.538650541
midnightblue	Esophagus	1	0.999999687	1	0.98898424	1	0.990126682	0.833196063	0.999941735	0.935523328	0.986180985	0.932836612	1	0.225275726	1	1
midnightblue	Colon	0.768792422	0.798569961	0.045679098	1.95E-05	0.021846588	0.001564615	0.997002575	2.53E-05	4.35E-06	0.545313409	3.84E-07	0.225275726	1	0.001305071	0.049829569
midnightblue	Breast	1	0.999927716	0.999999997	0.844157562	1	0.958373142	0.085132847	0.994646347	0.548094531	0.15561344	0.358245532	1	0.001305071	1	0.999999999
midnightblue	Bladder	1	0.999999684	1	0.865654515	1	0.939830338	0.564977996	0.993582487	0.629635532	0.900396745	0.538650541	1	0.049829569	0.999999999	1
pink	Uterus	1	1	1	1	1	0.999999989	1	1	2.02E-11	0.999995086	1	1	1	1	1
pink	Testis	1	1	1	1	1	0.999999991	1	1	2.02E-11	0.999911669	1	1	1	1	1
pink	Stomach	1	1	1	0.999999944	0.999999958	0.999999939	0.999999943	0.999999999	2.02E-11	0.993615312	0.999999998	1	1	1	0.999999989
pink	Skin	1	1	0.999999944	1	1	0.999916557	1	1	2.02E-11	0.838294023	1	1	1	1	1
pink	Prostate	1	1	0.999999958	1	1	0.999920738	1	1	2.02E-11	0.799015296	1	1	1	1	1
pink	Pancreas	0.999999989	0.999999991	0.999999939	0.999916557	0.999920738	1	0.999919585	0.999970576	2.02E-11	0.999999999	0.999970031	0.999999935	0.99999478	0.999988796	0.999956975
pink	Ovary	1	1	0.999999943	1	1	0.999919585	1	1	2.02E-11	0.863967198	1	1	1	1	1
pink	Lung	1	1	0.999999999	1	1	0.999970576	1	1	2.02E-11	0.645671206	1	1	1	1	1
pink	Liver	2.02E-11	2.02E-11	2.02E-11	2.02E-11	2.02E-11	2.02E-11	2.02E-11	2.02E-11	1	2.02E-11	2.02E-11	2.02E-11	2.02E-11	2.02E-11	2.02E-11
pink	Kidney	0.999995086	0.999911669	0.993615312	0.838294023	0.799015296	0.999999999	0.863967198	0.645671206	2.02E-11	1	0.798003927	0.999445615	0.976184701	0.704734439	0.895123636
pink	Brain	1	1	0.999999998	1	1	0.999970031	1	1	2.02E-11	0.798003927	1	1	1	1	1
pink	Esophagus	1	1	1	1	1	0.999999935	1	1	2.02E-11	0.999445615	1	1	1	1	1
pink	Colon	1	1	1	1	1	0.99999478	1	1	2.02E-11	0.976184701	1	1	1	1	1
pink	Breast	1	1	1	1	1	0.999988796	1	1	2.02E-11	0.704734439	1	1	1	1	1
pink	Bladder	1	1	0.999999989	1	1	0.999956975	1	1	2.02E-11	0.895123636	1	1	1	1	1
purple	Uterus	1	2.03E-11	5.97E-05	3.62E-11	0.999999998	8.06E-05	0.999887002	2.05E-07	1	0.105270103	0.999999201	0.914415303	0.761069511	0.004470113	0.359531146
purple	Testis	2.03E-11	1	2.03E-11	0.00016005	2.02E-11	2.14E-09	2.02E-11	2.12E-11	2.02E-11	2.02E-11	2.02E-11	2.02E-11	2.02E-11	2.03E-11	2.02E-11
purple	Stomach	5.97E-05	2.03E-11	1	4.00E-05	2.03E-11	0.999999877	2.03E-11	0.784823548	2.03E-11	6.42E-05	2.03E-11	3.37E-05	1.99E-06	0.266212699	8.01E-05
purple	Skin	3.62E-11	0.00016005	4.00E-05	1	2.02E-11	0.064597781	2.02E-11	0.004845362	2.02E-11	2.02E-11	2.02E-11	2.03E-11	2.03E-11	2.03E-11	2.03E-11
purple	Prostate	0.999999998	2.02E-11	2.03E-11	2.02E-11	1	2.04E-11	0.998439624	2.02E-11	1	9.95E-11	0.999999892	0.42226357	0.039361142	2.03E-11	0.000113875
purple	Pancreas	8.06E-05	2.14E-09	0.999999877	0.064597781	2.04E-11	1	2.49E-10	0.999959291	2.05E-11	0.004395316	2.05E-11	0.000252326	8.64E-05	0.432725821	0.001596239
purple	Ovary	0.999887002	2.02E-11	2.03E-11	2.02E-11	0.998439624	2.49E-10	1	2.02E-11	0.992831264	1.41E-05	0.999994506	0.962318583	0.598175171	2.74E-11	0.03309534
purple	Lung	2.05E-07	2.12E-11	0.784823548	0.004845362	2.02E-11	0.999959291	2.02E-11	1	2.02E-11	2.03E-11	2.02E-11	1.61E-10	2.04E-11	1.63E-08	2.08E-11
purple	Liver	1	2.02E-11	2.03E-11	2.02E-11	1	2.05E-11	0.992831264	2.02E-11	1	8.98E-10	0.999986376	0.350735504	0.033204345	2.03E-11	0.000141266
purple	Kidney	0.105270103	2.02E-11	6.42E-05	2.02E-11	9.95E-11	0.004395316	1.41E-05	2.03E-11	8.98E-10	1	1.33E-10	0.744315181	0.736894736	0.144620606	0.999586021
purple	Brain	0.999999201	2.02E-11	2.03E-11	2.02E-11	0.999999892	2.05E-11	0.999994506	2.02E-11	0.999986376	1.33E-10	1	0.644636112	0.098920421	2.03E-11	0.00037538
purple	Esophagus	0.914415303	2.02E-11	3.37E-05	2.03E-11	0.42226357	0.000252326	0.962318583	1.61E-10	0.350735504	0.744315181	0.644636112	1	1	0.017698228	0.997229563
purple	Colon	0.761069511	2.02E-11	1.99E-06	2.03E-11	0.039361142	8.64E-05	0.598175171	2.04E-11	0.033204345	0.736894736	0.098920421	1	1	0.003690664	0.999640916
purple	Breast	0.004470113	2.03E-11	0.266212699	2.03E-11	2.03E-11	0.432725821	2.74E-11	1.63E-08	2.03E-11	0.144620606	2.03E-11	0.017698228	0.003690664	1	0.084199868
purple	Bladder	0.359531146	2.02E-11	8.01E-05	2.03E-11	0.000113875	0.001596239	0.03309534	2.08E-11	0.000141266	0.999586021	0.00037538	0.997229563	0.999640916	0.084199868	1
red	Uterus	1	1	1	0.99999993	1	1	1	0.999999999	0.99999982	0.99999993	2.02E-11	1	0.999946966	0.999977714	0.999998016
red	Testis	1	1	1	0.991262364	0.999981453	0.999999269	0.999999999	1	1	0.984470463	2.02E-11	1	0.999995507	0.859775409	0.999999996
red	Stomach	1	1	1	0.979318039	0.999996477	0.99999999	1	0.999999983	0.99998933	0.929205592	2.02E-11	1	0.992722136	0.497090238	0.999720393
red	Skin	0.99999993	0.991262364	0.979318039	1	0.999942225	0.999997085	0.990334685	0.636613128	0.658617288	1	2.02E-11	0.983196705	0.308276031	0.999997481	0.479643191
red	Prostate	1	0.999981453	0.999996477	0.999942225	1	1	0.99999963	0.992594219	0.982066689	0.999662543	2.02E-11	0.99996133	0.797008606	0.916664849	0.933690816
red	Pancreas	1	0.999999269	0.99999999	0.999997085	1	1	0.999999999	0.999973407	0.999601959	0.999994444	2.02E-11	0.999998945	0.981520735	0.99733493	0.997629353
red	Ovary	1	0.999999999	1	0.990334685	0.99999963	0.999999999	1	0.999999738	0.999960123	0.965334375	2.02E-11	0.999999999	0.987798533	0.618168783	0.999306064
red	Lung	0.999999999	1	0.999999983	0.636613128	0.992594219	0.999973407	0.999999738	1	0.999999989	0.203782273	2.02E-11	1	0.998665343	0.010378675	0.999993972
red	Liver	0.99999982	1	0.99998933	0.658617288	0.982066689	0.999601959	0.999960123	0.999999989	1	0.394001211	2.02E-11	1	0.999999144	0.07468958	1
red	Kidney	0.99999993	0.984470463	0.929205592	1	0.999662543	0.999994444	0.965334375	0.203782273	0.394001211	1	2.02E-11	0.966847703	0.129226033	0.999822275	0.220957293
red	Brain	2.02E-11	2.02E-11	2.02E-11	2.02E-11	2.02E-11	2.02E-11	2.02E-11	2.02E-11	2.02E-11	2.02E-11	1	2.02E-11	2.02E-11	2.02E-11	2.02E-11
red	Esophagus	1	1	1	0.983196705	0.99996133	0.999998945	0.999999999	1	1	0.966847703	2.02E-11	1	0.999982454	0.758100473	0.999999976
red	Colon	0.999946966	0.999995507	0.992722136	0.308276031	0.797008606	0.981520735	0.987798533	0.998665343	0.999999144	0.129226033	2.02E-11	0.999982454	1	0.017535696	0.999999997
red	Breast	0.999977714	0.859775409	0.497090238	0.999997481	0.916664849	0.99733493	0.618168783	0.010378675	0.07468958	0.999822275	2.02E-11	0.758100473	0.017535696	1	0.029835276
red	Bladder	0.999998016	0.999999996	0.999720393	0.479643191	0.933690816	0.997629353	0.999306064	0.999993972	1	0.220957293	2.02E-11	0.999999976	0.999999997	0.029835276	1
tan	Uterus	1	0.999999996	1	0.921649374	0.999999999	1	1	1	0.999998765	1	2.02E-11	1	1	1	0.999999984
tan	Testis	0.999999996	1	1	0.064915949	1	0.999986595	1	1	1	1	2.02E-11	1	1	0.999999534	1
tan	Stomach	1	1	1	0.001581138	1	0.999996388	1	1	0.999993469	1	2.02E-11	1	1	0.999999956	0.999999999
tan	Skin	0.921649374	0.064915949	0.001581138	1	0.000269247	0.390974625	0.002948961	2.73E-05	7.28E-05	1.17E-05	2.02E-11	0.079780267	0.005533577	0.000227772	0.000413811
tan	Prostate	0.999999999	1	1	0.000269247	1	0.999958192	1	1	0.99999958	1	2.02E-11	1	1	0.999990488	1
tan	Pancreas	1	0.999986595	0.999996388	0.390974625	0.999958192	1	0.999999136	0.999990464	0.996507163	0.999959839	2.02E-11	0.999999934	0.999996107	0.999999995	0.999798954
tan	Ovary	1	1	1	0.002948961	1	0.999999136	1	1	0.99997675	1	2.02E-11	1	1	0.999999999	0.999999991
tan	Lung	1	1	1	2.73E-05	1	0.999990464	1	1	0.999928265	1	2.02E-11	1	1	0.999998889	0.99999999
tan	Liver	0.999998765	1	0.999993469	7.28E-05	0.99999958	0.996507163	0.99997675	0.999928265	1	0.999988417	2.02E-11	0.999997931	0.999999085	0.9917331	0.999999999
tan	Kidney	1	1	1	1.17E-05	1	0.999959839	1	1	0.999988417	1	2.02E-11	1	1	0.999973206	1
tan	Brain	2.02E-11	2.02E-11	2.02E-11	2.02E-11	2.02E-11	2.02E-11	2.02E-11	2.02E-11	2.02E-11	2.02E-11	1	2.02E-11	2.02E-11	2.02E-11	2.02E-11
tan	Esophagus	1	1	1	0.079780267	1	0.999999934	1	1	0.999997931	1	2.02E-11	1	1	1	0.999999999
tan	Colon	1	1	1	0.005533577	1	0.999996107	1	1	0.999999085	1	2.02E-11	1	1	0.999999955	1
tan	Breast	1	0.999999534	0.999999956	0.000227772	0.999990488	0.999999995	0.999999999	0.999998889	0.9917331	0.999973206	2.02E-11	1	0.999999955	1	0.999888968
tan	Bladder	0.999999984	1	0.999999999	0.000413811	1	0.999798954	0.999999991	0.99999999	0.999999999	1	2.02E-11	0.999999999	1	0.999888968	1
turquoise	Uterus	1	1	0.999842049	0.999999573	0.999998174	1	0.999979751	0.999993814	0.978292624	0.999990574	2.02E-11	0.99999996	0.99750194	0.999991145	0.999456346
turquoise	Testis	1	1	0.998266984	0.999998903	0.999991366	1	0.999845824	0.999941951	0.811963192	0.999900354	2.02E-11	0.99999998	0.974867695	0.99990659	0.993642303
turquoise	Stomach	0.999842049	0.998266984	1	0.999989106	0.999998652	0.999605692	1	0.999999277	0.998123799	0.99999979	2.02E-11	0.999997175	0.999999797	0.99999971	1
turquoise	Skin	0.999999573	0.999998903	0.999989106	1	1	0.999999987	0.99999999	1	0.849146698	1	2.02E-11	1	0.99610085	1	0.999760564
turquoise	Prostate	0.999998174	0.999991366	0.999998652	1	1	0.999999734	1	1	0.882514541	1	2.02E-11	1	0.998235897	1	0.999938341
turquoise	Pancreas	1	1	0.999605692	0.999999987	0.999999734	1	0.999983716	0.999996515	0.859888469	0.999992556	2.02E-11	1	0.988091062	0.999993236	0.997902817
turquoise	Ovary	0.999979751	0.999845824	1	0.99999999	1	0.999983716	1	1	0.983931909	1	2.02E-11	0.999999991	0.999967306	1	0.999999915
turquoise	Lung	0.999993814	0.999941951	0.999999277	1	1	0.999996515	1	1	0.816969377	1	2.02E-11	1	0.997795335	1	0.999938469
turquoise	Liver	0.978292624	0.811963192	0.998123799	0.849146698	0.882514541	0.859888469	0.983931909	0.816969377	1	0.842229341	2.02E-11	0.964078055	0.999999881	0.831401338	0.999858908
turquoise	Kidney	0.999990574	0.999900354	0.99999979	1	1	0.999992556	1	1	0.842229341	1	2.02E-11	1	0.998570444	1	0.999971348
turquoise	Brain	2.02E-11	2.02E-11	2.02E-11	2.02E-11	2.02E-11	2.02E-11	2.02E-11	2.02E-11	2.02E-11	2.02E-11	1	2.02E-11	2.02E-11	2.02E-11	2.02E-11
turquoise	Esophagus	0.99999996	0.99999998	0.999997175	1	1	1	0.999999991	1	0.964078055	1	2.02E-11	1	0.999133744	1	0.999952338
turquoise	Colon	0.99750194	0.974867695	0.999999797	0.99610085	0.998235897	0.988091062	0.999967306	0.997795335	0.999999881	0.998570444	2.02E-11	0.999133744	1	0.998361141	1
turquoise	Breast	0.999991145	0.99990659	0.99999971	1	1	0.999993236	1	1	0.831401338	1	2.02E-11	1	0.998361141	1	0.99996427
turquoise	Bladder	0.999456346	0.993642303	1	0.999760564	0.999938341	0.997902817	0.999999915	0.999938469	0.999858908	0.999971348	2.02E-11	0.999952338	1	0.99996427	1
