# Supplementary material for: Pan‐cancer RNA‐seq data stratifies tumours by some hallmarks of cancer
Source: J Cell Mol Med. 2019 Nov 15;24(1):418–30. doi: 10.1111/jcmm.14746 (PMC6933344; doi:10.1111/jcmm.14746)
Supplement: Supplementary file 5 [file JCMM-24-418-s005.csv]

Module_File	Geneset	Description	Link	C	O	E	R	P_Value	FDR	Overlap_Genes_Entrez	Overlap_Genes_ENSG	Number_of_Enriched_Genes
/module_black.txt	WP4159	GABA receptor Signaling	http://www.wikipathways.org/wpi/PathwayWidget.php?id=WP4159&label[]=SLC32A1&label[]=GABRA6&label[]=GABRA5&label[]=GABRA1&label[]=GABRB2&label[]=GAD2&label[]=GABRD&label[]=GABRA4&colors=steelblue	31	8	0.305730318	26.16685206	3.59E-10	1.34E-07	2572;2563;140679;2561;2559;2558;2557;2554	ENSG00000101438;ENSG00000145863;ENSG00000186297;ENSG00000022355;ENSG00000145864;ENSG00000136750;ENSG00000187730;ENSG00000109158	8
/module_black.txt	WP2636	Common Pathways Underlying Drug Addiction	http://www.wikipathways.org/wpi/PathwayWidget.php?id=WP2636&label[]=GRIN1&label[]=CAMK2A&label[]=PRKCG&label[]=GRM1&label[]=DRD1&colors=steelblue	42	5	0.41421527	12.07101806	5.04E-05	0.009424561	5582;815;2902;1812;2911	ENSG00000176884;ENSG00000070808;ENSG00000126583;ENSG00000152822;ENSG00000184845	5
/module_black.txt	WP501	GPCRs, Class C Metabotropic glutamate, pheromone	http://www.wikipathways.org/wpi/PathwayWidget.php?id=WP501&label[]=GRM4&label[]=GRM1&label[]=GRM3&colors=steelblue	15	3	0.147934025	20.27931034	0.000380835	0.041980284	2911;2914;2913	ENSG00000124493;ENSG00000152822;ENSG00000198822	3
/module_black.txt	WP3591	Sleep regulation	http://www.wikipathways.org/wpi/PathwayWidget.php?id=WP3591&label[]=TH&label[]=CACNA1I&label[]=OXT&label[]=DRD1&colors=steelblue	38	4	0.374766196	10.67332123	0.00048979	0.041980284	5020;1812;7054;8911	ENSG00000180176;ENSG00000100346;ENSG00000101405;ENSG00000184845	4
/module_black.txt	WP3947	Serotonin and anxiety	http://www.wikipathways.org/wpi/PathwayWidget.php?id=WP3947&label[]=GRM1&label[]=GABRA1&label[]=HTR2C&colors=steelblue	17	3	0.167658561	17.89350913	0.000561234	0.041980284	2911;3358;2554	ENSG00000152822;ENSG00000022355;ENSG00000147246	3
/module_blue.txt	WP2877	Vitamin D Receptor Pathway	http://www.wikipathways.org/wpi/PathwayWidget.php?id=WP2877&label[]=CST6&label[]=LCE2B&label[]=LCE1F&label[]=KRT38&label[]=KRTAP4-1&label[]=KRTAP10-2&label[]=KRT71&label[]=KRT34&label[]=SPRR1B&label[]=KRTAP10-7&label[]=CASP14&label[]=IRF4&label[]=KRTAP10-9&label[]=KRTAP5-4&label[]=KRTAP8-1&label[]=KRTAP10-4&label[]=LCE1D&label[]=KRTAP12-2&colors=steelblue	182	18	2.785240605	6.462637363	1.59E-10	5.95E-08	353323;337879;3885;3662;1474;8687;26239;112802;353134;353137;386676;386679;386672;386675;85285;23581;387267;6699	ENSG00000175315;ENSG00000159455;ENSG00000240386;ENSG00000171360;ENSG00000198443;ENSG00000205445;ENSG00000139648;ENSG00000131737;ENSG00000169469;ENSG00000272804;ENSG00000105141;ENSG00000137265;ENSG00000221837;ENSG00000241598;ENSG00000183640;ENSG00000215454;ENSG00000172155;ENSG00000221864	18
/module_blue.txt	WP2840	Hair Follicle Development: Cytodifferentiation (Part 3 of 3)	http://www.wikipathways.org/wpi/PathwayWidget.php?id=WP2840&label[]=KRTAP3-3&label[]=SPINK5&label[]=FOXN1&label[]=PERP&label[]=KRTAP6-1&label[]=DLX3&label[]=GPRC5D&label[]=DSG1&label[]=CASP14&label[]=KRTAP8-1&label[]=DSG4&label[]=KRTAP2-4&colors=steelblue	87	12	1.331406223	9.01302682	5.43E-09	1.02E-06	85293;8456;337879;85294;1828;1747;23581;11005;147409;55507;64065;337966	ENSG00000212899;ENSG00000133710;ENSG00000109101;ENSG00000112378;ENSG00000184724;ENSG00000064195;ENSG00000111291;ENSG00000134760;ENSG00000105141;ENSG00000183640;ENSG00000175065;ENSG00000213417	12
/module_brown.txt	WP734	Serotonin Receptor 4/6/7 and NR3C Signaling	http://www.wikipathways.org/wpi/PathwayWidget.php?id=WP734&label[]=ELK4&label[]=MAPK1&label[]=BRAF&label[]=CREB1&colors=steelblue	19	4	0.180921612	22.10902256	2.57E-05	0.005681479	5594;1385;673;2005	ENSG00000158711;ENSG00000100030;ENSG00000157764;ENSG00000118260	4
/module_brown.txt	WP3651	Pathways Affected in Adenoid Cystic Carcinoma	http://www.wikipathways.org/wpi/PathwayWidget.php?id=WP3651&label[]=MGA&label[]=SMC1A&label[]=ERBIN&label[]=NSD1&label[]=SETD2&label[]=KANSL1&colors=steelblue	65	6	0.618942357	9.693956044	3.04E-05	0.005681479	284058;64324;29072;23269;8243;55914	ENSG00000174197;ENSG00000072501;ENSG00000112851;ENSG00000165671;ENSG00000181555;ENSG00000120071	6
/module_brown.txt	WP437	EGF/EGFR Signaling Pathway	http://www.wikipathways.org/wpi/PathwayWidget.php?id=WP437&label[]=ELK4&label[]=JAK2&label[]=STAM2&label[]=ITCH&label[]=MAPK1&label[]=BRAF&label[]=SOS2&label[]=CREB1&colors=steelblue	162	8	1.542594797	5.186067019	0.000128554	0.016026422	10254;83737;6655;1385;3717;673;5594;2005	ENSG00000158711;ENSG00000096968;ENSG00000115145;ENSG00000078747;ENSG00000100030;ENSG00000157764;ENSG00000100485;ENSG00000118260	8
/module_brown.txt	WP2853	Endoderm Differentiation	http://www.wikipathways.org/wpi/PathwayWidget.php?id=WP2853&label[]=CAND1&label[]=CDC73&label[]=ELK4&label[]=SP4&label[]=MBTD1&label[]=CUL4B&label[]=PIAS1&colors=steelblue	141	7	1.342628805	5.213652482	0.00034081	0.028047851	8554;6671;8450;79577;54799;2005;55832	ENSG00000111530;ENSG00000134371;ENSG00000158711;ENSG00000105866;ENSG00000011258;ENSG00000158290;ENSG00000033800	7
/module_brown.txt	WP2032	Human Thyroid Stimulating Hormone (TSH) signaling pathway	http://www.wikipathways.org/wpi/PathwayWidget.php?id=WP2032&label[]=JAK2&label[]=MAPK1&label[]=BRAF&label[]=RBL2&label[]=CREB1&colors=steelblue	66	5	0.628464547	7.955898268	0.000374971	0.028047851	1385;673;3717;5934;5594	ENSG00000096968;ENSG00000100030;ENSG00000157764;ENSG00000103479;ENSG00000118260	5
/module_brown.txt	WP2332	Interleukin-11 Signaling Pathway	http://www.wikipathways.org/wpi/PathwayWidget.php?id=WP2332&label[]=JAK2&label[]=MAPK1&label[]=PIAS1&label[]=CREB1&colors=steelblue	44	4	0.418976365	9.547077922	0.000754387	0.047023483	8554;1385;3717;5594	ENSG00000096968;ENSG00000100030;ENSG00000033800;ENSG00000118260	4
/module_cyan.txt	WP3668	Hypothesized Pathways in Pathogenesis of Cardiovascular Disease	http://www.wikipathways.org/wpi/PathwayWidget.php?id=WP3668&label[]=ANGPT2&label[]=TGFBR2&label[]=ENG&colors=steelblue	25	3	0.080768577	37.14315789	6.29E-05	0.023518912	7048;2022;285	ENSG00000091879;ENSG00000163513;ENSG00000106991	3
/module_darkgreen.txt	WP4147	PTF1A related regulatory pathway	http://www.wikipathways.org/wpi/PathwayWidget.php?id=WP4147&label[]=RBPJL&label[]=PTF1A&colors=steelblue	11	2	0.005611291	356.4242424	9.53E-06	0.003565444	11317;256297	ENSG00000124232;ENSG00000168267	2
/module_darkgrey.txt	NA	NA	NA	NA	NA	NA	NA	NA	NA	NA	NA	1
/module_darkorange.txt	NA	NA	NA	NA	NA	NA	NA	NA	NA	NA	NA	1
/module_darkred.txt	NA	NA	NA	NA	NA	NA	NA	NA	NA	NA	NA	1
/module_darkturquoise.txt	NA	NA	NA	NA	NA	NA	NA	NA	NA	NA	NA	1
/module_green.txt	WP179	Cell Cycle	http://www.wikipathways.org/wpi/PathwayWidget.php?id=WP179&label[]=PKMYT1&label[]=TTK&label[]=CHEK1&label[]=CDC6&label[]=PLK1&label[]=CDC20&label[]=CDC25C&label[]=CDC7&label[]=CCNE1&label[]=CCNA2&label[]=PCNA&label[]=E2F2&label[]=PTTG1&label[]=CCNE2&label[]=CCNB2&label[]=CDK1&label[]=BUB1&label[]=ESPL1&label[]=CDC25A&label[]=MCM2&label[]=CDC45&label[]=ORC6&label[]=MCM4&label[]=ORC1&label[]=E2F1&l…	120	26	1.571161367	16.5482684	0	0	4173;4171;990;991;993;995;9232;1869;9088;890;891;898;1111;1870;9133;9134;8318;8317;4998;9700;5111;5347;699;7272;983;23594	ENSG00000127564;ENSG00000112742;ENSG00000149554;ENSG00000094804;ENSG00000166851;ENSG00000117399;ENSG00000158402;ENSG00000097046;ENSG00000105173;ENSG00000145386;ENSG00000132646;ENSG00000007968;ENSG00000164611;ENSG00000175305;ENSG00000157456;ENSG00000170312;ENSG00000169679;ENSG00000135476;ENSG00000164045;ENSG00000073111;ENSG00000093009;ENSG00000091651;ENSG00000104738;ENSG00000085840;ENSG00000101412…	26
/module_green.txt	WP2446	Retinoblastoma Gene in Cancer	http://www.wikipathways.org/wpi/PathwayWidget.php?id=WP2446&label[]=TTK&label[]=TOP2A&label[]=CHEK1&label[]=POLE2&label[]=RRM2&label[]=CDT1&label[]=RFC4&label[]=KIF4A&label[]=ANLN&label[]=CDC7&label[]=CCNE1&label[]=CCNA2&label[]=PCNA&label[]=E2F2&label[]=TYMS&label[]=PLK4&label[]=CCNE2&label[]=CCNB2&label[]=CDK1&label[]=CDC25A&label[]=CDC45&label[]=MCM4&label[]=ORC1&label[]=E2F1&label[]=CCNB1&col…	87	25	1.139091991	21.94730557	0	0	4173;24137;10733;993;6241;7298;5111;54443;5984;5427;1869;890;891;898;1111;1870;7153;9133;9134;7272;983;81620;8318;8317;4998	ENSG00000112742;ENSG00000131747;ENSG00000149554;ENSG00000100479;ENSG00000171848;ENSG00000167513;ENSG00000163918;ENSG00000090889;ENSG00000011426;ENSG00000097046;ENSG00000105173;ENSG00000145386;ENSG00000132646;ENSG00000007968;ENSG00000176890;ENSG00000142731;ENSG00000175305;ENSG00000157456;ENSG00000170312;ENSG00000164045;ENSG00000093009;ENSG00000104738;ENSG00000085840;ENSG00000101412;ENSG00000134057	25
/module_green.txt	WP4016	DNA IR-damage and cellular response via ATR	http://www.wikipathways.org/wpi/PathwayWidget.php?id=WP4016&label[]=BRCA2&label[]=CHEK1&label[]=FANCA&label[]=FEN1&label[]=PLK1&label[]=CDC25C&label[]=PCNA&label[]=EXO1&label[]=H2AFX&label[]=FOXM1&label[]=RAD51&label[]=FANCD2&label[]=CDK1&label[]=CLSPN&label[]=FANCI&label[]=MCM2&label[]=CDC45&label[]=E2F1&colors=steelblue	79	18	1.0343479	17.40226862	0	0	4171;2305;675;995;9156;5111;2237;55215;5347;1869;2177;2175;63967;1111;3014;983;8318;5888	ENSG00000139618;ENSG00000149554;ENSG00000187741;ENSG00000168496;ENSG00000166851;ENSG00000158402;ENSG00000132646;ENSG00000174371;ENSG00000188486;ENSG00000111206;ENSG00000051180;ENSG00000144554;ENSG00000170312;ENSG00000092853;ENSG00000140525;ENSG00000073111;ENSG00000093009;ENSG00000101412	18
/module_green.txt	WP45	G1 to S cell cycle control	http://www.wikipathways.org/wpi/PathwayWidget.php?id=WP45&label[]=POLE2&label[]=CCNE1&label[]=PCNA&label[]=E2F2&label[]=CCNE2&label[]=CDK1&label[]=CDC25A&label[]=MCM2&label[]=CDC45&label[]=ORC6&label[]=MCM4&label[]=ORC1&label[]=E2F1&label[]=CCNB1&colors=steelblue	64	14	0.837952729	16.70738636	3.63E-14	3.39E-12	4173;4171;993;5111;5427;1869;891;1870;898;9134;983;23594;8318;4998	ENSG00000100479;ENSG00000105173;ENSG00000132646;ENSG00000007968;ENSG00000175305;ENSG00000170312;ENSG00000164045;ENSG00000073111;ENSG00000093009;ENSG00000091651;ENSG00000104738;ENSG00000085840;ENSG00000101412;ENSG00000134057	14
/module_green.txt	WP466	DNA Replication	http://www.wikipathways.org/wpi/PathwayWidget.php?id=WP466&label[]=CDC6&label[]=POLE2&label[]=CDT1&label[]=RFC4&label[]=CDC7&label[]=PCNA&label[]=MCM10&label[]=MCM2&label[]=CDC45&label[]=ORC6&label[]=MCM4&label[]=ORC1&colors=steelblue	42	12	0.549906478	21.82189239	8.45E-14	6.32E-12	4173;4171;55388;990;5111;23594;81620;5984;8318;8317;5427;4998	ENSG00000094804;ENSG00000100479;ENSG00000167513;ENSG00000163918;ENSG00000097046;ENSG00000132646;ENSG00000065328;ENSG00000073111;ENSG00000093009;ENSG00000091651;ENSG00000104738;ENSG00000085840	12
/module_green.txt	WP2361	Gastric Cancer Network 1	http://www.wikipathways.org/wpi/PathwayWidget.php?id=WP2361&label[]=TOP2A&label[]=CENPF&label[]=TPX2&label[]=MYBL2&label[]=UBE2C&label[]=ECT2&label[]=E2F7&label[]=MCM4&label[]=KIF15&label[]=AURKA&colors=steelblue	29	10	0.37969733	26.33676668	1.33E-12	8.30E-11	6790;4173;11065;1063;22974;144455;56992;1894;4605;7153	ENSG00000131747;ENSG00000117724;ENSG00000088325;ENSG00000101057;ENSG00000175063;ENSG00000114346;ENSG00000165891;ENSG00000104738;ENSG00000163808;ENSG00000087586	10
/module_green.txt	WP707	DNA Damage Response	http://www.wikipathways.org/wpi/PathwayWidget.php?id=WP707&label[]=CHEK1&label[]=CDC25C&label[]=CCNE1&label[]=H2AFX&label[]=RAD51&label[]=FANCD2&label[]=CCNE2&label[]=CCNB2&label[]=CDK1&label[]=CDC25A&label[]=E2F1&label[]=CCNB1&colors=steelblue	68	12	0.890324775	13.47822765	4.25E-11	2.27E-09	993;995;1869;2177;891;1111;898;3014;9133;9134;983;5888	ENSG00000149554;ENSG00000158402;ENSG00000105173;ENSG00000188486;ENSG00000051180;ENSG00000144554;ENSG00000175305;ENSG00000157456;ENSG00000170312;ENSG00000164045;ENSG00000101412;ENSG00000134057	12
/module_green.txt	WP1530	miRNA Regulation of DNA Damage Response	http://www.wikipathways.org/wpi/PathwayWidget.php?id=WP1530&label[]=CHEK1&label[]=CDC25C&label[]=CCNE1&label[]=H2AFX&label[]=RAD51&label[]=FANCD2&label[]=CCNE2&label[]=CCNB2&label[]=CDK1&label[]=CDC25A&label[]=E2F1&label[]=CCNB1&colors=steelblue	71	12	0.929603809	12.90872508	7.25E-11	3.39E-09	993;995;1869;2177;891;1111;898;3014;9133;9134;983;5888	ENSG00000149554;ENSG00000158402;ENSG00000105173;ENSG00000188486;ENSG00000051180;ENSG00000144554;ENSG00000175305;ENSG00000157456;ENSG00000170312;ENSG00000164045;ENSG00000101412;ENSG00000134057	12
/module_green.txt	WP4240	Regulation of sister chromatid separation at the metaphase-anaphase transition	http://www.wikipathways.org/wpi/PathwayWidget.php?id=WP4240&label[]=CENPE&label[]=CDC20&label[]=MAD2L1&label[]=PTTG1&label[]=BUB1&label[]=ESPL1&label[]=BUB1B&colors=steelblue	15	7	0.196395171	35.64242424	2.96E-10	1.23E-08	4085;9232;9700;1062;991;699;701	ENSG00000138778;ENSG00000117399;ENSG00000164109;ENSG00000164611;ENSG00000169679;ENSG00000135476;ENSG00000156970	7
/module_green.txt	WP2516	ATM Signaling Pathway	http://www.wikipathways.org/wpi/PathwayWidget.php?id=WP2516&label[]=CHEK1&label[]=CDC25C&label[]=CCNE1&label[]=H2AFX&label[]=RAD51&label[]=FANCD2&label[]=CDK1&label[]=CDC25A&label[]=CCNB1&colors=steelblue	40	9	0.523720456	17.18474026	1.38E-09	5.04E-08	2177;891;993;995;3014;898;1111;983;5888	ENSG00000149554;ENSG00000158402;ENSG00000105173;ENSG00000188486;ENSG00000051180;ENSG00000144554;ENSG00000170312;ENSG00000164045;ENSG00000134057	9
/module_green.txt	WP3959	DNA IR-Double Strand Breaks (DSBs) and cellular response via ATM	http://www.wikipathways.org/wpi/PathwayWidget.php?id=WP3959&label[]=BRCA2&label[]=CHEK1&label[]=CDC25C&label[]=PCNA&label[]=EXO1&label[]=H2AFX&label[]=RAD51&label[]=FANCD2&label[]=BLM&label[]=E2F1&colors=steelblue	55	10	0.720115627	13.8866588	1.48E-09	5.04E-08	675;995;9156;5111;641;1869;2177;1111;3014;5888	ENSG00000139618;ENSG00000149554;ENSG00000158402;ENSG00000132646;ENSG00000174371;ENSG00000188486;ENSG00000051180;ENSG00000144554;ENSG00000197299;ENSG00000101412	10
/module_green.txt	WP2363	Gastric Cancer Network 2	http://www.wikipathways.org/wpi/PathwayWidget.php?id=WP2363&label[]=TOP2A&label[]=RFC4&label[]=UBE2C&label[]=ATAD2&label[]=UBE2T&label[]=FANCI&label[]=DSCC1&colors=steelblue	31	7	0.405883353	17.24633431	1.02E-07	3.19E-06	11065;79075;29089;29028;7153;55215;5984	ENSG00000131747;ENSG00000163918;ENSG00000175063;ENSG00000156802;ENSG00000077152;ENSG00000140525;ENSG00000136982	7
/module_green.txt	WP1971	Integrated Cancer Pathway	http://www.wikipathways.org/wpi/PathwayWidget.php?id=WP1971&label[]=CHEK1&label[]=PLK1&label[]=CDK1&label[]=BLM&label[]=CDC25A&label[]=E2F1&colors=steelblue	44	6	0.576092501	10.4149941	1.97E-05	0.000565886	993;1111;641;983;5347;1869	ENSG00000149554;ENSG00000166851;ENSG00000170312;ENSG00000197299;ENSG00000164045;ENSG00000101412	6
/module_green.txt	WP1545	miRNAs involved in DNA damage response	http://www.wikipathways.org/wpi/PathwayWidget.php?id=WP1545&label[]=CCNE1&label[]=H2AFX&label[]=CDC25A&label[]=E2F1&colors=steelblue	15	4	0.196395171	20.36709957	3.32E-05	0.000888117	993;1869;898;3014	ENSG00000105173;ENSG00000188486;ENSG00000164045;ENSG00000101412	4
/module_green.txt	WP1984	Integrated Breast Cancer Pathway	http://www.wikipathways.org/wpi/PathwayWidget.php?id=WP1984&label[]=RAD54L&label[]=BRCA2&label[]=CHEK1&label[]=PLK1&label[]=RAD51&label[]=BLM&label[]=CDC25A&label[]=AURKA&label[]=E2F1&colors=steelblue	151	9	1.97704472	4.552249075	0.000138904	0.003463341	993;641;1869;1111;8438;6790;675;5347;5888	ENSG00000085999;ENSG00000139618;ENSG00000149554;ENSG00000166851;ENSG00000051180;ENSG00000197299;ENSG00000164045;ENSG00000087586;ENSG00000101412	9
/module_green.txt	WP3878	ATM Signaling Network in Development and Disease	http://www.wikipathways.org/wpi/PathwayWidget.php?id=WP3878&label[]=CHEK1&label[]=H2AFX&label[]=CDK1&label[]=BUB1&label[]=AURKB&colors=steelblue	45	5	0.589185513	8.486291486	0.000273937	0.006403266	699;3014;1111;9212;983	ENSG00000149554;ENSG00000188486;ENSG00000170312;ENSG00000169679;ENSG00000178999	5
/module_greenyellow.txt	WP3863	T-Cell antigen Receptor (TCR) pathway during Staphylococcus aureus infection	http://www.wikipathways.org/wpi/PathwayWidget.php?id=WP3863&label[]=IFNG&label[]=ICOS&label[]=CD3D&label[]=CD40LG&label[]=CTLA4&label[]=CD28&label[]=CD8A&label[]=PDCD1&label[]=LCK&label[]=ITK&colors=steelblue	62	10	0.347900017	28.74389052	6.10E-13	2.28E-10	915;959;925;3458;3932;5133;1493;940;29851;3702	ENSG00000111537;ENSG00000163600;ENSG00000167286;ENSG00000102245;ENSG00000163599;ENSG00000178562;ENSG00000153563;ENSG00000188389;ENSG00000182866;ENSG00000113263	10
/module_greenyellow.txt	WP2583	T-Cell Receptor and Co-stimulatory Signaling	http://www.wikipathways.org/wpi/PathwayWidget.php?id=WP2583&label[]=CTLA4&label[]=CD28&label[]=CD8A&label[]=PDCD1&label[]=LCK&label[]=CD8B&label[]=ITK&colors=steelblue	29	7	0.162727427	43.01671891	1.27E-10	2.38E-08	3932;5133;1493;940;925;926;3702	ENSG00000163599;ENSG00000178562;ENSG00000153563;ENSG00000188389;ENSG00000182866;ENSG00000172116;ENSG00000113263	7
/module_greenyellow.txt	WP69	T-Cell antigen Receptor (TCR) Signaling Pathway	http://www.wikipathways.org/wpi/PathwayWidget.php?id=WP69&label[]=ICOS&label[]=CD3D&label[]=CD28&label[]=MAP4K1&label[]=CD8A&label[]=CD247&label[]=CD3E&label[]=CD3G&label[]=ITK&colors=steelblue	90	9	0.505016154	17.82121212	8.76E-10	1.09E-07	11184;915;916;917;919;925;940;29851;3702	ENSG00000163600;ENSG00000167286;ENSG00000178562;ENSG00000104814;ENSG00000153563;ENSG00000198821;ENSG00000198851;ENSG00000160654;ENSG00000113263	9
/module_greenyellow.txt	WP453	Inflammatory Response Pathway	http://www.wikipathways.org/wpi/PathwayWidget.php?id=WP453&label[]=IFNG&label[]=CD40LG&label[]=CD28&label[]=IL2RB&label[]=LCK&label[]=IL2RG&colors=steelblue	30	6	0.168338718	35.64242424	1.04E-08	9.76E-07	3561;3560;3458;3932;959;940	ENSG00000111537;ENSG00000102245;ENSG00000178562;ENSG00000100385;ENSG00000182866;ENSG00000147168	6
/module_greenyellow.txt	WP2328	Allograft Rejection	http://www.wikipathways.org/wpi/PathwayWidget.php?id=WP2328&label[]=CXCL9&label[]=IFNG&label[]=CD40LG&label[]=CTLA4&label[]=CD28&label[]=PRF1&label[]=CXCL11&label[]=FASLG&colors=steelblue	89	8	0.499404863	16.01906708	2.04E-08	1.53E-06	356;959;5551;6373;3458;4283;1493;940	ENSG00000138755;ENSG00000111537;ENSG00000102245;ENSG00000163599;ENSG00000178562;ENSG00000180644;ENSG00000169248;ENSG00000117560	8
/module_greenyellow.txt	WP3929	Chemokine signaling pathway	http://www.wikipathways.org/wpi/PathwayWidget.php?id=WP3929&label[]=CXCL9&label[]=CCL5&label[]=CXCR3&label[]=CXCR6&label[]=CXCL11&label[]=CXCL10&label[]=ITK&colors=steelblue	164	7	0.920251658	7.60661493	2.67E-05	0.001666891	6352;2833;10663;6373;3702;4283;3627	ENSG00000138755;ENSG00000271503;ENSG00000186810;ENSG00000172215;ENSG00000169248;ENSG00000169245;ENSG00000113263	7
/module_grey60.txt	WP411	mRNA Processing	http://www.wikipathways.org/wpi/PathwayWidget.php?id=WP411&label[]=SREK1&label[]=HNRNPH1&label[]=RBM39&label[]=RBM5&label[]=SF3B1&colors=steelblue	126	5	0.214249277	23.33730159	9.64E-07	0.000360714	9584;23451;140890;10181;3187	ENSG00000153914;ENSG00000169045;ENSG00000131051;ENSG00000003756;ENSG00000115524	5
/module_lightcyan.txt	WP383	Striated Muscle Contraction	http://www.wikipathways.org/wpi/PathwayWidget.php?id=WP383&label[]=TPM1&label[]=MYL9&label[]=DES&label[]=ACTA2&label[]=TPM2&colors=steelblue	38	5	0.174460126	28.65984405	6.24E-07	0.00023356	7169;7168;1674;10398;59	ENSG00000140416;ENSG00000101335;ENSG00000175084;ENSG00000107796;ENSG00000198467	5
/module_lightgreen.txt	NA	NA	NA	NA	NA	NA	NA	NA	NA	NA	NA	1
/module_lightyellow.txt	WP2895	Differentiation of white and brown adipocyte	http://www.wikipathways.org/wpi/PathwayWidget.php?id=WP2895&label[]=LEP&label[]=ADIPOQ&label[]=SLC7A10&label[]=CIDEA&colors=steelblue	25	4	0.059513688	67.21142857	2.47E-07	9.24E-05	3952;9370;1149;56301	ENSG00000174697;ENSG00000181092;ENSG00000130876;ENSG00000176194	4
/module_lightyellow.txt	WP236	Adipogenesis	http://www.wikipathways.org/wpi/PathwayWidget.php?id=WP236&label[]=LIPE&label[]=PLIN1&label[]=LEP&label[]=ADIPOQ&colors=steelblue	130	4	0.309471178	12.92527473	0.000192171	0.029206224	9370;3952;5346;3991	ENSG00000079435;ENSG00000166819;ENSG00000174697;ENSG00000181092	4
/module_lightyellow.txt	WP3934	Leptin and adiponectin	http://www.wikipathways.org/wpi/PathwayWidget.php?id=WP3934&label[]=LEP&label[]=ADIPOQ&colors=steelblue	10	2	0.023805475	84.01428571	0.000234275	0.029206224	9370;3952	ENSG00000174697;ENSG00000181092	2
/module_lightyellow.txt	WP3942	PPAR signaling pathway	http://www.wikipathways.org/wpi/PathwayWidget.php?id=WP3942&label[]=PLIN1&label[]=ADIPOQ&label[]=AQP7&colors=steelblue	67	3	0.159496684	18.80916844	0.00047034	0.038369966	364;5346;9370	ENSG00000166819;ENSG00000181092;ENSG00000165269	3
/module_lightyellow.txt	WP1403	AMP-activated Protein Kinase (AMPK) Signaling	http://www.wikipathways.org/wpi/PathwayWidget.php?id=WP1403&label[]=LIPE&label[]=LEP&label[]=ADIPOQ&colors=steelblue	69	3	0.164257779	18.26397516	0.000512967	0.038369966	3952;3991;9370	ENSG00000079435;ENSG00000174697;ENSG00000181092	3
/module_magenta.txt	WP2328	Allograft Rejection	http://www.wikipathways.org/wpi/PathwayWidget.php?id=WP2328&label[]=HLA-DRB1&label[]=HLA-DPB1&label[]=HLA-DMA&label[]=HLA-DPA1&label[]=CD80&label[]=IL10&label[]=HLA-DRA&label[]=HLA-DQA1&label[]=HLA-DMB&label[]=HLA-DOA&colors=steelblue	89	10	0.681006632	14.68414482	7.79E-10	2.91E-07	3123;3122;3117;3115;3113;3111;3109;3108;941;3586	ENSG00000196126;ENSG00000223865;ENSG00000204257;ENSG00000231389;ENSG00000121594;ENSG00000136634;ENSG00000204287;ENSG00000196735;ENSG00000242574;ENSG00000204252	10
/module_magenta.txt	WP1449	Regulation of toll-like receptor signaling pathway	http://www.wikipathways.org/wpi/PathwayWidget.php?id=WP1449&label[]=TLR6&label[]=CD180&label[]=CD80&label[]=TLR7&label[]=PIK3CG&label[]=TLR1&label[]=CCL3&label[]=CCL4&colors=steelblue	139	8	1.063594627	7.52166267	8.20E-06	0.001264719	6351;6348;4064;5294;941;51284;10333;7096	ENSG00000174130;ENSG00000134061;ENSG00000121594;ENSG00000196664;ENSG00000105851;ENSG00000174125;ENSG00000277632;ENSG00000275302	8
/module_magenta.txt	WP75	Toll-like Receptor Signaling Pathway	http://www.wikipathways.org/wpi/PathwayWidget.php?id=WP75&label[]=TLR6&label[]=CD80&label[]=TLR7&label[]=PIK3CG&label[]=TLR1&label[]=CCL3&label[]=CCL4&colors=steelblue	102	7	0.78047951	8.968845316	1.01E-05	0.001264719	6351;6348;5294;941;51284;10333;7096	ENSG00000174130;ENSG00000121594;ENSG00000196664;ENSG00000105851;ENSG00000174125;ENSG00000277632;ENSG00000275302	7
/module_magenta.txt	WP4298	Viral Acute Myocarditis	http://www.wikipathways.org/wpi/PathwayWidget.php?id=WP4298&label[]=RAC2&label[]=HLA-DMA&label[]=CD80&label[]=IL10&label[]=CASP1&label[]=CXCR4&colors=steelblue	84	6	0.642747832	9.334920635	3.70E-05	0.003459361	834;7852;5880;3108;941;3586	ENSG00000128340;ENSG00000204257;ENSG00000121594;ENSG00000136634;ENSG00000137752;ENSG00000121966	6
/module_magenta.txt	WP2806	Human Complement System	http://www.wikipathways.org/wpi/PathwayWidget.php?id=WP2806&label[]=GNAI2&label[]=CR1&label[]=CFP&label[]=VSIG4&label[]=SELL&label[]=FCN1&colors=steelblue	96	6	0.734568951	8.168055556	7.88E-05	0.005630558	6402;11326;2219;1378;5199;2771	ENSG00000114353;ENSG00000203710;ENSG00000126759;ENSG00000155659;ENSG00000188404;ENSG00000085265	6
/module_magenta.txt	WP3945	TYROBP Causal Network	http://www.wikipathways.org/wpi/PathwayWidget.php?id=WP3945&label[]=NRROS&label[]=GIMAP2&label[]=LYL1&label[]=GAPT&label[]=APBB1IP&colors=steelblue	61	5	0.466757354	10.71220401	9.03E-05	0.005630558	26157;54518;4066;375387;202309	ENSG00000174004;ENSG00000106560;ENSG00000104903;ENSG00000175857;ENSG00000077420	5
/module_magenta.txt	WP4329	miRNAs involvement in the immune response in sepsis	http://www.wikipathways.org/wpi/PathwayWidget.php?id=WP4329&label[]=TLR7&label[]=IL10&label[]=CCL3&label[]=CCL4&colors=steelblue	37	4	0.283115116	14.12852853	0.000164352	0.008781094	6351;51284;6348;3586	ENSG00000196664;ENSG00000136634;ENSG00000277632;ENSG00000275302	4
/module_magenta.txt	WP3929	Chemokine signaling pathway	http://www.wikipathways.org/wpi/PathwayWidget.php?id=WP3929&label[]=RAC2&label[]=GNAI2&label[]=PREX1&label[]=PIK3CG&label[]=CCL3&label[]=CCL4&label[]=CXCR4&colors=steelblue	164	7	1.254888624	5.578184282	0.000214338	0.010020311	6351;57580;6348;7852;5294;5880;2771	ENSG00000128340;ENSG00000114353;ENSG00000124126;ENSG00000105851;ENSG00000277632;ENSG00000275302;ENSG00000121966	7
/module_magenta.txt	WP3877	Simplified Depiction of MYD88 Distinct Input-Output Pathway	http://www.wikipathways.org/wpi/PathwayWidget.php?id=WP3877&label[]=TLR6&label[]=TLR7&label[]=TLR1&colors=steelblue	18	3	0.137731678	21.78148148	0.000315314	0.01310304	7096;51284;10333	ENSG00000174130;ENSG00000196664;ENSG00000174125	3
/module_magenta.txt	WP4141	PI3K/AKT/mTOR - VitD3 Signalling	http://www.wikipathways.org/wpi/PathwayWidget.php?id=WP4141&label[]=CD80&label[]=IL10&label[]=HLA-DRA&colors=steelblue	22	3	0.168338718	17.82121212	0.000582471	0.021784414	3122;941;3586	ENSG00000121594;ENSG00000136634;ENSG00000204287	3
/module_magenta.txt	WP530	Cytokines and Inflammatory Response	http://www.wikipathways.org/wpi/PathwayWidget.php?id=WP530&label[]=HLA-DRB1&label[]=IL10&label[]=HLA-DRA&colors=steelblue	26	3	0.198945758	15.07948718	0.000962579	0.03272769	3123;3122;3586	ENSG00000196126;ENSG00000136634;ENSG00000204287	3
/module_midnightblue.txt	NA	NA	NA	NA	NA	NA	NA	NA	NA	NA	NA	1
/module_orange.txt	NA	NA	NA	NA	NA	NA	NA	NA	NA	NA	NA	1
/module_pink.txt	WP3651	Pathways Affected in Adenoid Cystic Carcinoma	http://www.wikipathways.org/wpi/PathwayWidget.php?id=WP3651&label[]=ATRX&label[]=EP300&label[]=CREBBP&label[]=ARID4B&label[]=KDM6A&label[]=KAT6A&label[]=KMT2C&label[]=SRCAP&colors=steelblue	65	8	0.641047441	12.4795756	1.78E-07	6.64E-05	2033;1387;7403;51742;7994;10847;546;58508	ENSG00000085224;ENSG00000100393;ENSG00000005339;ENSG00000054267;ENSG00000147050;ENSG00000083168;ENSG00000055609;ENSG00000080603	8
/module_pink.txt	WP3657	Hematopoietic Stem Cell Gene Regulation by GABP alpha/beta Complex	http://www.wikipathways.org/wpi/PathwayWidget.php?id=WP3657&label[]=ZFX&label[]=GABPA&label[]=EP300&label[]=CREBBP&colors=steelblue	20	4	0.197245366	20.27931034	3.67E-05	0.006861619	7543;2551;2033;1387	ENSG00000005889;ENSG00000154727;ENSG00000100393;ENSG00000005339	4
/module_pink.txt	WP1541	Energy Metabolism	http://www.wikipathways.org/wpi/PathwayWidget.php?id=WP1541&label[]=GABPA&label[]=EP300&label[]=ATF2&label[]=SIRT1&label[]=NCOA1&colors=steelblue	47	5	0.463526611	10.7868672	8.75E-05	0.010911524	2551;2033;8648;23411;1386	ENSG00000154727;ENSG00000100393;ENSG00000115966;ENSG00000096717;ENSG00000084676	5
/module_pink.txt	WP138	Androgen receptor signaling pathway	http://www.wikipathways.org/wpi/PathwayWidget.php?id=WP138&label[]=EP300&label[]=SP1&label[]=CREBBP&label[]=SIRT1&label[]=ROCK1&label[]=NCOA1&colors=steelblue	90	6	0.887604149	6.759770115	0.000232031	0.017678934	2033;6667;8648;23411;1387;6093	ENSG00000100393;ENSG00000185591;ENSG00000005339;ENSG00000096717;ENSG00000067900;ENSG00000084676	6
/module_pink.txt	WP3414	Initiation of transcription and translation elongation at the HIV-1 LTR	http://www.wikipathways.org/wpi/PathwayWidget.php?id=WP3414&label[]=EP300&label[]=SP1&label[]=CCNT1&label[]=CREBBP&colors=steelblue	32	4	0.315592586	12.67456897	0.000249348	0.017678934	2033;6667;1387;904	ENSG00000100393;ENSG00000185591;ENSG00000129315;ENSG00000005339	4
/module_pink.txt	WP366	TGF-beta Signaling Pathway	http://www.wikipathways.org/wpi/PathwayWidget.php?id=WP366&label[]=EP300&label[]=SP1&label[]=ATF2&label[]=RNF111&label[]=CREBBP&label[]=SOS1&label[]=ROCK1&colors=steelblue	132	7	1.301819418	5.377089864	0.000283619	0.017678934	2033;6654;6093;54778;6667;1387;1386	ENSG00000100393;ENSG00000185591;ENSG00000115966;ENSG00000157450;ENSG00000005339;ENSG00000115904;ENSG00000067900	7
/module_pink.txt	WP2034	Leptin signaling pathway	http://www.wikipathways.org/wpi/PathwayWidget.php?id=WP2034&label[]=SP1&label[]=SOS1&label[]=ROCK1&label[]=REL&label[]=NCOA1&colors=steelblue	76	5	0.749532392	6.670825771	0.000847875	0.045300759	8648;6667;6654;6093;5966	ENSG00000185591;ENSG00000115904;ENSG00000067900;ENSG00000162924;ENSG00000084676	5
/module_pink.txt	WP437	EGF/EGFR Signaling Pathway	http://www.wikipathways.org/wpi/PathwayWidget.php?id=WP437&label[]=SP1&label[]=USP8&label[]=SOS1&label[]=MAP3K2&label[]=ROCK1&label[]=RASA1&label[]=RICTOR&colors=steelblue	162	7	1.597687468	4.381332482	0.000974926	0.045577794	9101;6654;253260;6093;6667;10746;5921	ENSG00000185591;ENSG00000138592;ENSG00000115904;ENSG00000169967;ENSG00000067900;ENSG00000145715;ENSG00000164327	7
/module_purple.txt	WP477	Cytoplasmic Ribosomal Proteins	http://www.wikipathways.org/wpi/PathwayWidget.php?id=WP477&label[]=RPL23A&label[]=RPL38&label[]=RPS24&label[]=RPL9&label[]=RPL14&label[]=RPL32&label[]=RPL37&label[]=RPL27&label[]=RPL13&label[]=RPS8&label[]=RPS15A&label[]=RPL3&label[]=RPL22&label[]=RPS21&label[]=RPL37A&label[]=RPLP2&label[]=RPS12&label[]=RPS23&label[]=RPS20&label[]=RPL12&label[]=RPL31&label[]=RPL10&label[]=RPS13&label[]=RPL36&labe…	89	67	1.119877572	59.82796842	0	0	6230;6152;6155;6232;6154;6157;9349;6233;6156;6159;6235;6191;23521;6193;6194;6227;6229;6228;6164;6122;6165;6168;6124;6201;6167;6203;6169;6202;6125;25873;6160;6161;3921;4736;6175;6130;6133;9045;6210;6135;6134;6137;6136;6170;6173;6128;6205;6204;6207;6129;6206;6208;6141;6188;6143;6187;6146;6223;6189;6222;6147;6224;6181;6139;6138;6218;6217	ENSG00000198242;ENSG00000172809;ENSG00000138326;ENSG00000163682;ENSG00000188846;ENSG00000144713;ENSG00000145592;ENSG00000131469;ENSG00000167526;ENSG00000142937;ENSG00000134419;ENSG00000100316;ENSG00000116251;ENSG00000171858;ENSG00000197756;ENSG00000177600;ENSG00000112306;ENSG00000186468;ENSG00000008988;ENSG00000197958;ENSG00000071082;ENSG00000147403;ENSG00000110700;ENSG00000130255;ENSG00000166441…	67
/module_purple.txt	WP107	Translation Factors	http://www.wikipathways.org/wpi/PathwayWidget.php?id=WP107&label[]=EIF3D&label[]=EIF3F&label[]=EEF1B2&label[]=EIF3E&label[]=EEF1A1&label[]=EEF1G&colors=steelblue	52	6	0.654310491	9.16995842	4.16E-05	0.007783949	1937;1933;8664;8665;3646;1915	ENSG00000100353;ENSG00000175390;ENSG00000114942;ENSG00000104408;ENSG00000156508;ENSG00000254772	6
/module_red.txt	WP3945	TYROBP Causal Network	http://www.wikipathways.org/wpi/PathwayWidget.php?id=WP3945&label[]=IL10RA&label[]=ITGAM&label[]=PLEK&label[]=ITGAX&label[]=IGSF6&label[]=ITGB2&label[]=RNASE6&label[]=SAMSN1&label[]=TYROBP&label[]=CD4&label[]=NCKAP1L&label[]=BIN2&label[]=C1QC&label[]=HCLS1&label[]=NCF2&label[]=CD84&label[]=CD37&label[]=ADAP2&colors=steelblue	61	18	0.943887094	19.07007746	0	0	5341;3684;951;55803;714;4688;10261;920;51411;6039;3687;3689;8832;3059;64092;3071;3587;7305	ENSG00000110324;ENSG00000169896;ENSG00000115956;ENSG00000140678;ENSG00000140749;ENSG00000160255;ENSG00000169413;ENSG00000155307;ENSG00000011600;ENSG00000010610;ENSG00000123338;ENSG00000110934;ENSG00000159189;ENSG00000180353;ENSG00000116701;ENSG00000066294;ENSG00000104894;ENSG00000184060	18
/module_red.txt	WP3937	Microglia Pathogen Phagocytosis Pathway	http://www.wikipathways.org/wpi/PathwayWidget.php?id=WP3937&label[]=ITGAM&label[]=NCF4&label[]=SIGLEC7&label[]=FCGR1A&label[]=VAV1&label[]=CYBB&label[]=HCK&label[]=C1QA&label[]=ITGB2&label[]=TYROBP&label[]=NCF1&label[]=NCKAP1L&label[]=C1QC&label[]=NCF2&label[]=FCER1G&label[]=C1QB&label[]=TREM2&colors=steelblue	40	17	0.618942357	27.46620879	0	0	3684;2207;1536;712;713;4688;714;4689;2209;3071;3055;653361;27036;7305;3689;54209;7409	ENSG00000169896;ENSG00000100365;ENSG00000168995;ENSG00000150337;ENSG00000141968;ENSG00000165168;ENSG00000101336;ENSG00000173372;ENSG00000160255;ENSG00000011600;ENSG00000158517;ENSG00000123338;ENSG00000159189;ENSG00000116701;ENSG00000158869;ENSG00000173369;ENSG00000095970	17
/module_red.txt	WP2806	Human Complement System	http://www.wikipathways.org/wpi/PathwayWidget.php?id=WP2806&label[]=TLR2&label[]=FCGR3A&label[]=WAS&label[]=SELPLG&label[]=ITGAX&label[]=ITGB2&label[]=ARRB2&label[]=C3AR1&label[]=FPR1&label[]=C5AR1&colors=steelblue	96	10	1.485461656	6.731913919	1.81E-06	0.000225087	7454;409;6404;2214;719;7097;2357;3687;3689;728	ENSG00000137462;ENSG00000203747;ENSG00000015285;ENSG00000110876;ENSG00000140678;ENSG00000160255;ENSG00000141480;ENSG00000171860;ENSG00000171051;ENSG00000197405	10
/module_red.txt	WP3929	Chemokine signaling pathway	http://www.wikipathways.org/wpi/PathwayWidget.php?id=WP3929&label[]=FGR&label[]=DOCK2&label[]=PLCB2&label[]=WAS&label[]=CCR1&label[]=VAV1&label[]=HCK&label[]=CCR2&label[]=ARRB2&label[]=NCF1&label[]=PIK3R5&label[]=GNGT2&colors=steelblue	164	12	2.537663663	4.728759046	6.91E-06	0.000646086	2793;2268;729230;7454;1230;409;5330;653361;3055;23533;7409;1794	ENSG00000000938;ENSG00000134516;ENSG00000137841;ENSG00000015285;ENSG00000163823;ENSG00000141968;ENSG00000101336;ENSG00000121807;ENSG00000141480;ENSG00000158517;ENSG00000141506;ENSG00000167083	12
/module_red.txt	WP3941	Oxidative Damage	http://www.wikipathways.org/wpi/PathwayWidget.php?id=WP3941&label[]=C1QA&label[]=C3AR1&label[]=C1QC&label[]=C5AR1&label[]=C1QB&colors=steelblue	40	5	0.618942357	8.078296703	0.000340847	0.025495379	712;713;714;719;728	ENSG00000173372;ENSG00000171860;ENSG00000159189;ENSG00000197405;ENSG00000173369	5
/module_red.txt	WP2431	Spinal Cord Injury	http://www.wikipathways.org/wpi/PathwayWidget.php?id=WP2431&label[]=FCGR2A&label[]=FCGR2C&label[]=LILRB2&label[]=AIF1&label[]=CCR2&label[]=LILRB3&label[]=TNFSF13B&label[]=C1QB&colors=steelblue	118	8	1.825879952	4.381449059	0.000438895	0.027357815	9103;199;729230;2212;713;11025;10673;10288	ENSG00000143226;ENSG00000143226;ENSG00000131042;ENSG00000204472;ENSG00000121807;ENSG00000204577;ENSG00000102524;ENSG00000173369	8
/module_red.txt	WP286	IL-3 Signaling Pathway	http://www.wikipathways.org/wpi/PathwayWidget.php?id=WP286&label[]=CD69&label[]=VAV1&label[]=HCK&label[]=CD86&label[]=CSF2RB&colors=steelblue	49	5	0.758204387	6.594527921	0.000885358	0.038465048	3055;969;7409;1439;942	ENSG00000110848;ENSG00000141968;ENSG00000101336;ENSG00000114013;ENSG00000100368	5
/module_red.txt	WP3892	Development of pulmonary dendritic cells and macrophage subsets	http://www.wikipathways.org/wpi/PathwayWidget.php?id=WP3892&label[]=SPI1&label[]=IRF8&label[]=IKZF1&colors=steelblue	13	3	0.201156266	14.91377853	0.000916236	0.038465048	3394;6688;10320	ENSG00000066336;ENSG00000140968;ENSG00000185811	3
/module_red.txt	WP24	Peptide GPCRs	http://www.wikipathways.org/wpi/PathwayWidget.php?id=WP24&label[]=FPR3&label[]=CCR1&label[]=CCR2&label[]=C3AR1&label[]=FPR1&label[]=C5AR1&colors=steelblue	74	6	1.14504336	5.23997624	0.000925629	0.038465048	719;729230;1230;2359;2357;728	ENSG00000187474;ENSG00000163823;ENSG00000121807;ENSG00000171860;ENSG00000171051;ENSG00000197405	6
/module_royalblue.txt	NA	NA	NA	NA	NA	NA	NA	NA	NA	NA	NA	1
/module_salmon.txt	NA	NA	NA	NA	NA	NA	NA	NA	NA	NA	NA	1
/module_tan.txt	NA	NA	NA	NA	NA	NA	NA	NA	NA	NA	NA	1
/module_turquoise.txt	WP455	GPCRs, Class A Rhodopsin-like	http://www.wikipathways.org/wpi/PathwayWidget.php?id=WP455&label[]=OR2H1&label[]=OR2H2&label[]=OR2W1&label[]=NMBR&label[]=FSHR&label[]=OR2F1&label[]=OR1C1&label[]=DRD3&label[]=OR5V1&label[]=OR1D2&label[]=OR2J2&label[]=OR2J3&label[]=OR14J1&label[]=OR6B1&label[]=OR2F2&label[]=CHRM4&label[]=MC2R&label[]=OPRM1&colors=steelblue	257	18	4.501105254	3.999017793	3.62E-07	0.000135443	4991;442186;4988;1132;1814;2492;7932;26188;26716;81696;26707;442191;135946;135948;26692;4829;26211;4158	ENSG00000204688;ENSG00000204657;ENSG00000204704;ENSG00000135577;ENSG00000170820;ENSG00000213215;ENSG00000221888;ENSG00000151577;ENSG00000243729;ENSG00000184166;ENSG00000204700;ENSG00000204701;ENSG00000204695;ENSG00000221813;ENSG00000221910;ENSG00000180720;ENSG00000185231;ENSG00000112038	18
/module_turquoise.txt	WP3527	Preimplantation Embryo	http://www.wikipathways.org/wpi/PathwayWidget.php?id=WP3527&label[]=NANOG&label[]=DPPA3&label[]=DNMT3L&label[]=TPRX1&label[]=MOS&label[]=POU5F1&label[]=ZAR1&colors=steelblue	58	7	1.015813637	6.891027787	5.95E-05	0.011128396	5460;29947;4342;326340;79923;284355;359787	ENSG00000111704;ENSG00000187569;ENSG00000142182;ENSG00000178928;ENSG00000172680;ENSG00000204531;ENSG00000182223	7
/module_white.txt	WP411	mRNA Processing	http://www.wikipathways.org/wpi/PathwayWidget.php?id=WP411&label[]=HNRNPA2B1&label[]=DHX9&label[]=HNRNPK&label[]=SRSF1&label[]=HNRNPC&label[]=HNRNPM&label[]=HNRNPR&label[]=HNRNPD&label[]=HNRNPU&colors=steelblue	126	9	0.278524061	32.31318681	4.75E-13	1.78E-10	10236;1660;6426;3181;4670;3184;3183;3192;3190	ENSG00000122566;ENSG00000135829;ENSG00000165119;ENSG00000136450;ENSG00000092199;ENSG00000099783;ENSG00000125944;ENSG00000138668;ENSG00000153187	9
/module_yellow.txt	NA	NA	NA	NA	NA	NA	NA	NA	NA	NA	NA	1
