# Supplementary material for: Pan‐cancer RNA‐seq data stratifies tumours by some hallmarks of cancer
Source: J Cell Mol Med. 2019 Nov 15;24(1):418–30. doi: 10.1111/jcmm.14746 (PMC6933344; doi:10.1111/jcmm.14746)
Supplement: Supplementary file 6 [file JCMM-24-418-s006.csv]

	pval-black	pval-blue	pval-brown	pval-cyan	pval-darkgreen	pval-green	pval-greenyellow	pval-grey60	pval-lightcyan	pval-lightyellow	pval-magenta	pval-pink	pval-purple	pval-red	pval-turquoise	pval-white
Cluster 2-Cluster 1	0.944359568	0.000390292	5.45E-208	1.18E-15	9.46E-08	0.000560849	3.74E-06	2.72E-44	0.335446948	5.77E-21	9.68E-12	1.37E-180	0.103989656	1.15E-05	3.15E-108	6.59E-14
Cluster 3-Cluster 1	7.32E-10	3.58E-70	6.47E-78	0.011250287	3.39E-41	4.87E-176	3.58E-40	1	4.71E-95	1.44E-109	8.74E-09	1.01E-46	0.800083892	1.72E-15	0.429542898	3.03E-13
Cluster 4-Cluster 1	3.26E-14	9.08E-200	3.97E-23	1.32E-09	0.450251666	3.79E-46	2.33E-29	0.005233011	5.88E-69	8.08E-05	1.91E-57	1.83E-06	2.03E-70	6.33E-55	8.96E-60	0.029401
Cluster 5-Cluster 1	2.03E-79	1.70E-08	6.77E-142	2.09E-115	0.450251666	8.98E-11	0.028761084	4.01E-56	2.42E-270	1.36E-175	2.49E-31	1.01E-103	4.64E-28	9.19E-11	1.36E-183	1.33E-42
Cluster 6-Cluster 1	1.44E-118	0.447845878	0	4.60E-80	4.10E-195	3.41E-94	0.000240774	1.07E-159	0	5.48E-43	5.46E-35	0	3.51E-39	2.91E-18	2.40E-210	3.69E-65
Cluster 7-Cluster 1	4.06E-36	3.26E-37	0.084935946	1	2.48E-16	7.77E-11	3.77E-06	6.91E-37	0.000518872	1.85E-24	1.21E-25	0.009863511	4.48E-129	2.95E-21	2.97E-48	7.25E-72
Cluster 8-Cluster 1	0.078519779	9.55E-40	4.56E-37	2.43E-108	0.000108173	0.358649693	1.68E-78	1	2.29E-10	3.88E-236	1.44E-94	3.97E-12	0.058602202	4.29E-115	0.033473185	0.00045609
Cluster 9-Cluster 1	1.27E-144	1.73E-48	5.48E-270	9.74E-128	4.82E-157	9.40E-18	1.25E-14	2.21E-194	0	1.48E-181	4.74E-102	2.41E-217	1.20E-85	5.32E-70	1.00E-38	6.85E-114
Cluster 10-Cluster 1	1.61E-10	0.088710429	4.31E-139	5.00E-57	2.15E-47	1.26E-06	0.021541736	0.000813847	4.77E-49	7.47E-59	0.010123761	5.68E-81	2.07E-57	9.22E-07	2.61E-53	2.45E-16
Cluster 3-Cluster 2	2.80E-12	5.34E-130	3.60E-37	7.02E-08	8.76E-18	3.63E-282	1.15E-93	2.73E-58	5.80E-101	2.38E-45	6.70E-48	2.25E-52	0.800083892	7.14E-47	1.18E-150	9.85E-64
Cluster 4-Cluster 2	1.15E-16	5.31E-288	2.87E-64	1	0.003000613	6.96E-81	1.18E-13	1.13E-19	9.45E-69	3.92E-40	1.60E-26	3.10E-93	8.86E-65	2.49E-35	0.074604312	2.28E-22
Cluster 5-Cluster 2	3.94E-93	0.05628822	0.146127177	9.37E-64	2.09E-11	7.65E-28	0.199055221	0.000813847	7.72E-295	2.12E-102	1.25E-08	0.000472403	3.68E-46	0.022590169	1.42E-23	2.08E-13
Cluster 6-Cluster 2	7.78E-150	9.09E-09	1.53E-32	4.43E-31	0	1.93E-171	1.60E-25	7.93E-43	0	5.77E-05	6.21E-08	6.12E-23	2.10E-69	5.79E-05	3.13E-18	1.07E-23
Cluster 7-Cluster 2	3.12E-41	3.73E-67	2.00E-134	1.69E-09	1.92E-44	0.000560849	0.664647089	1.96E-151	0.020602407	0.029877761	1.51E-06	4.92E-175	4.09E-126	7.13E-09	0.002398338	2.82E-151
Cluster 8-Cluster 2	0.063382474	2.60E-24	1.96E-91	3.00E-257	9.13E-29	7.09E-08	2.48E-159	5.42E-64	8.49E-08	2.84E-147	3.36E-215	1.79E-130	1	1.89E-212	3.42E-175	1.24E-38
Cluster 9-Cluster 2	8.55E-176	7.90E-92	2.13E-11	1.44E-71	2.25E-273	3.29E-42	5.83E-44	2.88E-73	0	2.50E-104	5.29E-59	1.46E-06	5.89E-128	2.30E-47	1.58E-15	4.22E-64
Cluster 10-Cluster 2	7.52E-13	1.23E-12	3.16E-12	7.15E-168	1.01E-21	0.358649693	0.046602687	2.90E-32	2.55E-49	1.57E-190	7.58E-06	4.99E-30	1.92E-52	1	2.90E-15	1
Cluster 4-Cluster 3	0.057263389	2.13E-56	1.76E-09	0.000274449	9.52E-26	3.80E-24	1.90E-132	0.000375812	0.949475719	4.99E-137	1.86E-114	6.58E-14	8.71E-71	1.17E-130	1.05E-79	0.000309143
Cluster 5-Cluster 3	3.28E-155	2.61E-121	1.08E-19	1.15E-103	4.91E-47	6.34E-86	7.39E-56	3.15E-69	2.04E-70	1.13E-18	1.87E-76	3.87E-20	5.11E-39	1.16E-51	2.72E-233	1.46E-107
Cluster 6-Cluster 3	5.32E-243	3.90E-83	1.67E-141	2.93E-68	0	1.31E-22	3.62E-27	8.88E-206	1.53E-83	3.84E-25	1.11E-97	1.55E-148	5.70E-58	7.96E-85	2.75E-287	2.61E-170
Cluster 7-Cluster 3	9.54E-82	0.185373234	5.04E-45	0.318060189	2.11E-97	1.99E-228	6.38E-66	2.18E-38	2.36E-44	5.55E-17	2.48E-62	4.22E-55	1.59E-133	8.94E-69	1.26E-64	5.10E-35
Cluster 8-Cluster 3	2.27E-21	3.97E-266	2.18E-11	8.63E-171	2.57E-89	5.16E-206	2.34E-07	1	4.38E-57	3.37E-27	4.85E-56	4.28E-16	0.719398496	9.92E-56	0.586341854	0.000158979
Cluster 9-Cluster 3	6.01E-99	0.119178698	6.31E-78	9.67E-117	0	3.79E-83	3.77E-06	5.27E-238	1.14E-115	5.83E-16	2.63E-193	7.33E-82	1.82E-113	4.02E-170	1.92E-56	4.72E-231
Cluster 10-Cluster 3	4.57E-49	3.37E-70	2.93E-09	1.62E-99	1	0	1.38E-77	6.25E-06	8.13E-13	0	3.41E-24	3.22E-05	4.31E-59	9.88E-53	1.21E-79	4.58E-72
Cluster 5-Cluster 4	5.75E-140	7.86E-265	4.35E-42	2.49E-50	0.02454662	2.60E-13	2.51E-16	3.06E-30	4.28E-53	2.81E-203	2.41E-05	3.27E-51	8.21E-168	7.84E-18	1.15E-26	9.59E-53
Cluster 6-Cluster 4	3.35E-194	4.33E-231	5.59E-163	6.30E-23	8.49E-181	0.032724619	1.54E-60	1.32E-94	3.60E-56	8.51E-67	4.79E-10	2.96E-188	2.29E-222	8.14E-20	3.91E-21	2.19E-75
Cluster 7-Cluster 4	1.85E-80	3.29E-52	5.95E-12	3.67E-06	7.83E-20	2.97E-84	1.61E-07	5.72E-50	2.99E-34	8.78E-42	2.21E-05	3.05E-12	9.17E-10	1.73E-06	0.586341854	1.92E-46
Cluster 8-Cluster 4	3.73E-25	0	0.491799997	2.03E-161	1.37E-07	1.68E-47	6.91E-193	9.45E-05	1.25E-38	4.29E-261	6.70E-290	0.315619424	3.03E-64	0	5.49E-92	1
Cluster 9-Cluster 4	1.41E-53	6.61E-65	6.13E-106	2.97E-54	7.86E-151	5.45E-10	2.16E-80	4.45E-127	9.89E-84	4.79E-209	0.003522508	5.44E-124	2.32E-289	1	4.34E-05	5.82E-123
Cluster 10-Cluster 4	2.08E-48	4.44E-212	4.81E-30	1.35E-102	1.79E-29	6.05E-94	2.02E-22	1	1.20E-08	1.66E-22	3.07E-50	1.21E-30	2.05E-06	5.21E-35	0.000429012	2.85E-25
Cluster 6-Cluster 5	0.85955504	3.38E-14	2.28E-32	2.85E-13	1.45E-157	3.23E-32	1.21E-11	7.80E-14	0.197137442	7.56E-76	0.494338957	1.43E-34	1	1	0.019780818	1
Cluster 7-Cluster 5	9.24E-06	6.43E-71	1.53E-95	1.03E-86	4.42E-11	2.02E-36	0.065610425	1.75E-158	1.01E-170	8.22E-53	0.748368309	1.29E-109	2.89E-247	0.007781089	3.99E-31	1.28E-197
Cluster 8-Cluster 5	3.72E-77	5.60E-09	1.46E-53	0	0.050068816	1.59E-09	5.46E-98	2.85E-74	1.20E-226	1	4.51E-236	2.90E-63	2.21E-48	2.61E-189	1.24E-259	7.82E-79
Cluster 9-Cluster 5	0	6.94E-91	7.09E-14	1	4.60E-129	0.349690055	4.96E-25	5.70E-34	0.004888997	0.650463099	1.15E-16	5.79E-15	3.64E-13	6.83E-23	1.33E-62	9.59E-14
Cluster 10-Cluster 5	3.58E-48	2.75E-18	6.92E-05	0	2.08E-53	3.56E-35	0.748276954	5.06E-44	8.06E-137	0	4.91E-24	2.29E-08	1.68E-169	0.043297081	4.95E-67	1.32E-12
Cluster 7-Cluster 6	4.52E-09	6.76E-39	5.43E-265	3.19E-54	3.96E-61	3.67E-144	2.96E-19	0	3.01E-197	1	0.748368309	1.51E-297	0	0.021242185	1.20E-25	1.70E-267
Cluster 8-Cluster 6	4.29E-126	1.74E-64	1.53E-247	0	1.19E-184	2.84E-109	1.18E-66	1.71E-223	3.71E-303	1.03E-112	0	1.32E-280	2.14E-73	6.09E-303	0	5.34E-129
Cluster 9-Cluster 6	0	2.80E-54	0.000663204	1.83E-14	1	1.04E-27	9.29E-06	3.62E-09	1.01E-08	4.49E-76	1.66E-30	0.000472403	4.59E-18	1.81E-27	3.70E-62	7.78E-16
Cluster 10-Cluster 6	1.15E-81	0.434684634	1.23E-89	0	0	8.13E-203	7.40E-16	1.80E-160	9.00E-179	3.01E-277	1.13E-27	6.89E-113	9.10E-262	0.000183964	1.02E-70	6.58E-23
Cluster 8-Cluster 7	2.64E-31	2.81E-145	3.25E-18	6.00E-92	6.30E-07	3.83E-16	4.13E-107	2.66E-38	0.335446948	8.83E-68	1.17E-194	7.72E-20	7.10E-126	8.66E-206	6.32E-75	1.87E-57
Cluster 9-Cluster 7	5.55E-282	0.961762262	8.00E-186	1.15E-93	2.23E-51	4.27E-49	7.77E-34	0	7.31E-230	2.48E-50	9.98E-16	4.02E-210	0	2.39E-08	0.0105089	0
Cluster 10-Cluster 7	6.23E-15	1.94E-32	1.31E-84	6.19E-50	2.60E-107	0.015291946	0.020971798	2.40E-67	4.69E-17	6.56E-145	9.87E-19	1.41E-86	5.41E-35	2.36E-08	0.051766712	1.47E-162
Cluster 9-Cluster 8	4.57E-208	9.08E-200	1.34E-145	0	2.75E-140	5.61E-17	2.01E-24	6.45E-254	0	0.316301763	0	6.48E-167	3.84E-133	0	5.01E-68	1.96E-188
Cluster 10-Cluster 8	2.33E-06	1.34E-73	8.24E-42	9.31E-13	1.04E-103	3.13E-12	3.89E-140	5.01E-07	3.62E-19	0	1.13E-165	2.22E-40	5.28E-52	1.12E-233	1.36E-96	1.14E-44
Cluster 10-Cluster 9	3.35E-283	5.38E-45	1.83E-42	0	0	1.56E-52	1.14E-32	5.46E-194	7.50E-209	0	1.23E-99	5.38E-56	0	1.52E-47	0.586341854	4.54E-64
