# Supplementary material for: Pan‐cancer RNA‐seq data stratifies tumours by some hallmarks of cancer
Source: J Cell Mol Med. 2019 Nov 15;24(1):418–30. doi: 10.1111/jcmm.14746 (PMC6933344; doi:10.1111/jcmm.14746)
Supplement: Supplementary file 7 [file JCMM-24-418-s007.csv]

Module	P.Value_Matrix	Uterus	Testis	Stomach	Skin	Prostate	Pancreas	Ovary	Lung	Liver	Kidney	Brain	Esophagus	Colon	Breast	Bladder
black	Uterus	1	2.01823002754509e-11	0.368402559196573	1.37180627812761e-06	1.19233375373007e-06	0.998897159665728	0.938850760646811	0.00364613411763659	0.726023381940534	0.999989168004258	2.01823002754509e-11	0.260308180585817	2.23872032023564e-11	0.0232191386936076	0.0607458280608455
black	Testis	2.01823002754509e-11	1	2.01823002754509e-11	2.01823002754509e-11	2.01823002754509e-11	2.01823002754509e-11	2.01823002754509e-11	2.01823002754509e-11	2.01823002754509e-11	2.01823002754509e-11	2.01823002754509e-11	2.01823002754509e-11	2.01823002754509e-11	2.01823002754509e-11	2.01823002754509e-11
black	Stomach	0.368402559196573	2.01823002754509e-11	1	6.313871647734e-09	1.68960556656828e-09	1.2799039872391e-07	0.851462060600316	0.0424122946892118	0.999659699247054	0.000195740419611345	2.01823002754509e-11	0.999999257876898	2.03286276700965e-11	0.614297831949435	0.971085726119192
black	Skin	1.37180627812761e-06	2.01823002754509e-11	6.313871647734e-09	1	1	2.02584615749402e-11	2.03415062571821e-11	0.0012083340478477	3.13996606493561e-11	2.01823002754509e-11	2.01823002754509e-11	0.000794462927403261	0.00254321300809002	1.73668610270461e-06	9.42864634256857e-05
black	Prostate	1.19233375373007e-06	2.01823002754509e-11	1.68960556656828e-09	1	1	2.02035055352212e-11	2.03117522801222e-11	0.000528016237039131	2.23434604151862e-11	2.01823002754509e-11	2.01823002754509e-11	0.000597801374136564	0.00122323763199572	3.75891302084597e-07	4.83385498067923e-05
black	Pancreas	0.998897159665728	2.01823002754509e-11	1.2799039872391e-07	2.02584615749402e-11	2.02035055352212e-11	1	0.000459311984811417	2.03469463500028e-11	1.50138395447197e-05	0.0510796082892814	2.01823002754509e-11	1.37559724167069e-06	2.01823002754509e-11	2.03568273349219e-11	8.45210568201082e-11
black	Ovary	0.938850760646811	2.01823002754509e-11	0.851462060600316	2.03415062571821e-11	2.03117522801222e-11	0.000459311984811417	1	1.80701178731368e-06	0.999909145834367	0.517224380886765	2.01823002754509e-11	0.741155562971937	2.01823002754509e-11	0.000635385842396419	0.0496518951614545
black	Lung	0.00364613411763659	2.01823002754509e-11	0.0424122946892118	0.0012083340478477	0.000528016237039131	2.03469463500028e-11	1.80701178731368e-06	1	0.000547953296317294	2.03154160161034e-11	2.01823002754509e-11	0.896446292222652	2.03101979678877e-11	0.955623424984978	0.968201736854168
black	Liver	0.726023381940534	2.01823002754509e-11	0.999659699247054	3.13996606493561e-11	2.23434604151862e-11	1.50138395447197e-05	0.999909145834367	0.000547953296317294	1	0.0403148157553082	2.01823002754509e-11	0.989020648613844	2.03190797520847e-11	0.0477279265501217	0.445547331507795
black	Kidney	0.999989168004258	2.01823002754509e-11	0.000195740419611345	2.01823002754509e-11	2.01823002754509e-11	0.0510796082892814	0.517224380886765	2.03154160161034e-11	0.0403148157553082	1	2.01823002754509e-11	0.00397774150703545	2.01823002754509e-11	2.03106420570975e-11	8.94104801307805e-09
black	Brain	2.01823002754509e-11	2.01823002754509e-11	2.01823002754509e-11	2.01823002754509e-11	2.01823002754509e-11	2.01823002754509e-11	2.01823002754509e-11	2.01823002754509e-11	2.01823002754509e-11	2.01823002754509e-11	1	2.01823002754509e-11	2.01823002754509e-11	2.01823002754509e-11	2.01823002754509e-11
black	Esophagus	0.260308180585817	2.01823002754509e-11	0.999999257876898	0.000794462927403261	0.000597801374136564	1.37559724167069e-06	0.741155562971937	0.896446292222652	0.989020648613844	0.00397774150703545	2.01823002754509e-11	1	2.55253596037619e-11	0.999808181995995	0.999999394622713
black	Colon	2.23872032023564e-11	2.01823002754509e-11	2.03286276700965e-11	0.00254321300809002	0.00122323763199572	2.01823002754509e-11	2.01823002754509e-11	2.03101979678877e-11	2.03190797520847e-11	2.01823002754509e-11	2.01823002754509e-11	2.55253596037619e-11	1	2.03361771866639e-11	2.03170813506404e-11
black	Breast	0.0232191386936076	2.01823002754509e-11	0.614297831949435	1.73668610270461e-06	3.75891302084597e-07	2.03568273349219e-11	0.000635385842396419	0.955623424984978	0.0477279265501217	2.03106420570975e-11	2.01823002754509e-11	0.999808181995995	2.03361771866639e-11	1	0.999999998587747
black	Bladder	0.0607458280608455	2.01823002754509e-11	0.971085726119192	9.42864634256857e-05	4.83385498067923e-05	8.45210568201082e-11	0.0496518951614545	0.968201736854168	0.445547331507795	8.94104801307805e-09	2.01823002754509e-11	0.999999394622713	2.03170813506404e-11	0.999999998587747	1
blue	Uterus	1	2.02109440294862e-11	0.834137891708394	2.01823002754509e-11	2.0350832130589e-11	1.54283918973874e-10	2.48880593911593e-09	0.0209359176852205	0.0250205272342068	0.0345661043646343	1.05501690716991e-08	2.01823002754509e-11	0.703453024544518	0.0324927409492281	0.996879925152682
blue	Testis	2.02109440294862e-11	1	2.01823002754509e-11	2.01823002754509e-11	4.7286608572783e-05	2.01823002754509e-11	2.03261851794423e-11	2.01823002754509e-11	2.01823002754509e-11	2.01823002754509e-11	2.03052019642769e-11	2.03248529118127e-11	2.01823002754509e-11	2.01823002754509e-11	2.01823002754509e-11
blue	Stomach	0.834137891708394	2.01823002754509e-11	1	2.01823002754509e-11	2.01823002754509e-11	2.03523864428234e-11	2.01823002754509e-11	0.00554465027248219	2.01825223200558e-11	2.01823002754509e-11	2.01823002754509e-11	2.01823002754509e-11	2.05155892274433e-11	2.01823002754509e-11	0.977885127818569
blue	Skin	2.01823002754509e-11	2.01823002754509e-11	2.01823002754509e-11	1	2.01823002754509e-11	2.01823002754509e-11	2.01823002754509e-11	2.01823002754509e-11	2.01823002754509e-11	2.01823002754509e-11	2.01823002754509e-11	2.01823002754509e-11	2.01823002754509e-11	2.01823002754509e-11	2.01823002754509e-11
blue	Prostate	2.0350832130589e-11	4.7286608572783e-05	2.01823002754509e-11	2.01823002754509e-11	1	2.01823002754509e-11	1.57004122447457e-05	2.01823002754509e-11	2.01823002754509e-11	2.01823002754509e-11	9.39417099665718e-10	2.01823002754509e-11	2.01823002754509e-11	2.01823002754509e-11	2.01823002754509e-11
blue	Pancreas	1.54283918973874e-10	2.01823002754509e-11	2.03523864428234e-11	2.01823002754509e-11	2.01823002754509e-11	1	2.01823002754509e-11	5.24443821703358e-11	2.01823002754509e-11	2.01823002754509e-11	2.01823002754509e-11	2.01823002754509e-11	2.01823002754509e-11	2.01823002754509e-11	2.03235206441832e-11
blue	Ovary	2.48880593911593e-09	2.03261851794423e-11	2.01823002754509e-11	2.01823002754509e-11	1.57004122447457e-05	2.01823002754509e-11	1	2.01823002754509e-11	2.55879535338011e-08	2.03641548068845e-11	0.999956616365647	2.01823002754509e-11	2.03077554772335e-11	2.03628225392549e-11	2.01823002754509e-11
blue	Lung	0.0209359176852205	2.01823002754509e-11	0.00554465027248219	2.01823002754509e-11	2.01823002754509e-11	5.24443821703358e-11	2.01823002754509e-11	1	2.01823002754509e-11	2.01823002754509e-11	2.01823002754509e-11	2.01823002754509e-11	2.01823002754509e-11	2.01823002754509e-11	1.31394923819084e-06
blue	Liver	0.0250205272342068	2.01823002754509e-11	2.01825223200558e-11	2.01823002754509e-11	2.01823002754509e-11	2.01823002754509e-11	2.55879535338011e-08	2.01823002754509e-11	1	0.999999642973587	5.68866651562416e-08	2.01823002754509e-11	0.286759918837895	0.999999839695811	2.03219663319487e-11
blue	Kidney	0.0345661043646343	2.01823002754509e-11	2.01823002754509e-11	2.01823002754509e-11	2.01823002754509e-11	2.01823002754509e-11	2.03641548068845e-11	2.01823002754509e-11	0.999999642973587	1	2.03073113880237e-11	2.01823002754509e-11	0.307902215045875	1	2.018496481071e-11
blue	Brain	1.05501690716991e-08	2.03052019642769e-11	2.01823002754509e-11	2.01823002754509e-11	9.39417099665718e-10	2.01823002754509e-11	0.999956616365647	2.01823002754509e-11	5.68866651562416e-08	2.03073113880237e-11	1	2.01823002754509e-11	2.03028704959252e-11	2.03055350311843e-11	2.01823002754509e-11
blue	Esophagus	2.01823002754509e-11	2.03248529118127e-11	2.01823002754509e-11	2.01823002754509e-11	2.01823002754509e-11	2.01823002754509e-11	2.01823002754509e-11	2.01823002754509e-11	2.01823002754509e-11	2.01823002754509e-11	2.01823002754509e-11	1	2.01823002754509e-11	2.01823002754509e-11	2.01823002754509e-11
blue	Colon	0.703453024544518	2.01823002754509e-11	2.05155892274433e-11	2.01823002754509e-11	2.01823002754509e-11	2.01823002754509e-11	2.03077554772335e-11	2.01823002754509e-11	0.286759918837895	0.307902215045875	2.03028704959252e-11	2.01823002754509e-11	1	0.280581910323907	6.68477295739933e-09
blue	Breast	0.0324927409492281	2.01823002754509e-11	2.01823002754509e-11	2.01823002754509e-11	2.01823002754509e-11	2.01823002754509e-11	2.03628225392549e-11	2.01823002754509e-11	0.999999839695811	1	2.03055350311843e-11	2.01823002754509e-11	0.280581910323907	1	2.01825223200558e-11
blue	Bladder	0.996879925152682	2.01823002754509e-11	0.977885127818569	2.01823002754509e-11	2.01823002754509e-11	2.03235206441832e-11	2.01823002754509e-11	1.31394923819084e-06	2.03219663319487e-11	2.018496481071e-11	2.01823002754509e-11	2.01823002754509e-11	6.68477295739933e-09	2.01825223200558e-11	1
brown	Uterus	1	0.999968113811597	2.01823002754509e-11	1.03721697897186e-10	2.03207450866216e-11	2.01823002754509e-11	0.205148341318776	2.03519423536136e-11	2.01825223200558e-11	2.01823002754509e-11	2.01823002754509e-11	2.01823002754509e-11	2.03277394916768e-11	2.01823002754509e-11	0.981101908396048
brown	Testis	0.999968113811597	1	2.01823002754509e-11	2.03125294362394e-11	2.01823002754509e-11	2.01823002754509e-11	0.163269733793952	2.01823002754509e-11	2.01823002754509e-11	2.01823002754509e-11	2.01823002754509e-11	2.01823002754509e-11	2.01823002754509e-11	2.01823002754509e-11	0.999948899530449
brown	Stomach	2.01823002754509e-11	2.01823002754509e-11	1	2.01823002754509e-11	2.01823002754509e-11	1.14416230618808e-05	2.01823002754509e-11	2.01823002754509e-11	2.01823002754509e-11	1.74731497148972e-06	0.99740417201494	0.733092256351098	2.01823002754509e-11	2.01823002754509e-11	2.01823002754509e-11
brown	Skin	1.03721697897186e-10	2.03125294362394e-11	2.01823002754509e-11	1	2.70659050727318e-11	2.01823002754509e-11	2.03075334326286e-11	0.00167327267987449	2.03344008298245e-11	2.01823002754509e-11	2.01823002754509e-11	2.01823002754509e-11	1.74509762196351e-09	2.01823002754509e-11	2.01823002754509e-11
brown	Prostate	2.03207450866216e-11	2.01823002754509e-11	2.01823002754509e-11	2.70659050727318e-11	1	2.01823002754509e-11	2.01823002754509e-11	0.000570449908134263	0.53997483670278	2.01823002754509e-11	2.01823002754509e-11	2.01823002754509e-11	1	2.02939887117282e-11	2.01823002754509e-11
brown	Pancreas	2.01823002754509e-11	2.01823002754509e-11	1.14416230618808e-05	2.01823002754509e-11	2.01823002754509e-11	1	2.01823002754509e-11	2.01823002754509e-11	2.01823002754509e-11	0.845896660701802	1.04645232479328e-08	3.797686942697e-08	2.01823002754509e-11	2.01823002754509e-11	2.01823002754509e-11
brown	Ovary	0.205148341318776	0.163269733793952	2.01823002754509e-11	2.03075334326286e-11	2.01823002754509e-11	2.01823002754509e-11	1	2.01823002754509e-11	2.01823002754509e-11	2.01823002754509e-11	2.01823002754509e-11	2.01823002754509e-11	2.01823002754509e-11	2.01823002754509e-11	0.187641356317974
brown	Lung	2.03519423536136e-11	2.01823002754509e-11	2.01823002754509e-11	0.00167327267987449	0.000570449908134263	2.01823002754509e-11	2.01823002754509e-11	1	1.05561692720357e-09	2.01823002754509e-11	2.01823002754509e-11	2.01823002754509e-11	0.00651709497106356	2.01823002754509e-11	2.01823002754509e-11
brown	Liver	2.01825223200558e-11	2.01823002754509e-11	2.01823002754509e-11	2.03344008298245e-11	0.53997483670278	2.01823002754509e-11	2.01823002754509e-11	1.05561692720357e-09	1	2.01823002754509e-11	2.01823002754509e-11	2.01823002754509e-11	0.838782346584113	9.34146043141126e-06	2.01823002754509e-11
brown	Kidney	2.01823002754509e-11	2.01823002754509e-11	1.74731497148972e-06	2.01823002754509e-11	2.01823002754509e-11	0.845896660701802	2.01823002754509e-11	2.01823002754509e-11	2.01823002754509e-11	1	2.0478063689211e-11	1.93829872152662e-08	2.01823002754509e-11	2.01823002754509e-11	2.01823002754509e-11
brown	Brain	2.01823002754509e-11	2.01823002754509e-11	0.99740417201494	2.01823002754509e-11	2.01823002754509e-11	1.04645232479328e-08	2.01823002754509e-11	2.01823002754509e-11	2.01823002754509e-11	2.0478063689211e-11	1	0.992284697612393	2.01823002754509e-11	2.01823002754509e-11	2.01823002754509e-11
brown	Esophagus	2.01823002754509e-11	2.01823002754509e-11	0.733092256351098	2.01823002754509e-11	2.01823002754509e-11	3.797686942697e-08	2.01823002754509e-11	2.01823002754509e-11	2.01823002754509e-11	1.93829872152662e-08	0.992284697612393	1	2.01823002754509e-11	2.03262962017448e-11	2.01823002754509e-11
brown	Colon	2.03277394916768e-11	2.01823002754509e-11	2.01823002754509e-11	1.74509762196351e-09	1	2.01823002754509e-11	2.01823002754509e-11	0.00651709497106356	0.838782346584113	2.01823002754509e-11	2.01823002754509e-11	2.01823002754509e-11	1	1.09600328812576e-10	2.01823002754509e-11
brown	Breast	2.01823002754509e-11	2.01823002754509e-11	2.01823002754509e-11	2.01823002754509e-11	2.02939887117282e-11	2.01823002754509e-11	2.01823002754509e-11	2.01823002754509e-11	9.34146043141126e-06	2.01823002754509e-11	2.01823002754509e-11	2.03262962017448e-11	1.09600328812576e-10	1	2.01823002754509e-11
brown	Bladder	0.981101908396048	0.999948899530449	2.01823002754509e-11	2.01823002754509e-11	2.01823002754509e-11	2.01823002754509e-11	0.187641356317974	2.01823002754509e-11	2.01823002754509e-11	2.01823002754509e-11	2.01823002754509e-11	2.01823002754509e-11	2.01823002754509e-11	2.01823002754509e-11	1
cyan	Uterus	1	2.01823002754509e-11	2.01823002754509e-11	2.01823002754509e-11	2.0297319380802e-11	2.01823002754509e-11	2.03043137858572e-11	0.00373221753322961	2.01823002754509e-11	2.01823002754509e-11	2.01823002754509e-11	2.02977634700119e-11	2.10855777282859e-11	1	1.96438223465378e-08
cyan	Testis	2.01823002754509e-11	1	0.999998718185688	4.14379863755698e-10	2.01823002754509e-11	2.01823002754509e-11	2.01823002754509e-11	2.01823002754509e-11	3.41159766403809e-06	3.13724499687584e-05	2.03392858111329e-11	2.03324024283802e-11	2.01823002754509e-11	2.01823002754509e-11	2.01823002754509e-11
cyan	Stomach	2.01823002754509e-11	0.999998718185688	1	2.03286276700965e-11	2.01823002754509e-11	2.01823002754509e-11	2.01823002754509e-11	2.01823002754509e-11	1.12559406240109e-09	8.58757509547559e-10	2.01823002754509e-11	2.01823002754509e-11	2.01823002754509e-11	2.01823002754509e-11	2.01823002754509e-11
cyan	Skin	2.01823002754509e-11	4.14379863755698e-10	2.03286276700965e-11	1	2.23154827949656e-11	2.01823002754509e-11	1.22278076553073e-10	2.01823002754509e-11	2.01823002754509e-11	2.01823002754509e-11	2.01823002754509e-11	0.00217212478102646	2.03779215723898e-11	2.01823002754509e-11	2.01823002754509e-11
cyan	Prostate	2.0297319380802e-11	2.01823002754509e-11	2.01823002754509e-11	2.23154827949656e-11	1	2.01823002754509e-11	1	2.01823002754509e-11	2.01823002754509e-11	2.01823002754509e-11	2.01823002754509e-11	0.981817409855645	0.968531964452027	2.01823002754509e-11	4.87586277170271e-05
cyan	Pancreas	2.01823002754509e-11	2.01823002754509e-11	2.01823002754509e-11	2.01823002754509e-11	2.01823002754509e-11	1	2.01823002754509e-11	2.01823002754509e-11	2.01823002754509e-11	2.01823002754509e-11	2.01823002754509e-11	2.01823002754509e-11	2.01823002754509e-11	2.01823002754509e-11	2.01823002754509e-11
cyan	Ovary	2.03043137858572e-11	2.01823002754509e-11	2.01823002754509e-11	1.22278076553073e-10	1	2.01823002754509e-11	1	2.01823002754509e-11	2.01823002754509e-11	2.01823002754509e-11	2.01823002754509e-11	0.990795695865004	0.971400275884831	2.01823002754509e-11	0.000149228288270464
cyan	Lung	0.00373221753322961	2.01823002754509e-11	2.01823002754509e-11	2.01823002754509e-11	2.01823002754509e-11	2.01823002754509e-11	2.01823002754509e-11	1	2.01823002754509e-11	2.01823002754509e-11	2.01823002754509e-11	2.01823002754509e-11	2.01823002754509e-11	2.01823002754509e-11	2.01823002754509e-11
cyan	Liver	2.01823002754509e-11	3.41159766403809e-06	1.12559406240109e-09	2.01823002754509e-11	2.01823002754509e-11	2.01823002754509e-11	2.01823002754509e-11	2.01823002754509e-11	1	0.984316557049459	6.97650140473183e-05	2.01823002754509e-11	2.01823002754509e-11	2.01823002754509e-11	2.01823002754509e-11
cyan	Kidney	2.01823002754509e-11	3.13724499687584e-05	8.58757509547559e-10	2.01823002754509e-11	2.01823002754509e-11	2.01823002754509e-11	2.01823002754509e-11	2.01823002754509e-11	0.984316557049459	1	2.04347649912506e-11	2.01823002754509e-11	2.01823002754509e-11	2.01823002754509e-11	2.01823002754509e-11
cyan	Brain	2.01823002754509e-11	2.03392858111329e-11	2.01823002754509e-11	2.01823002754509e-11	2.01823002754509e-11	2.01823002754509e-11	2.01823002754509e-11	2.01823002754509e-11	6.97650140473183e-05	2.04347649912506e-11	1	2.01823002754509e-11	2.01823002754509e-11	2.01823002754509e-11	2.01823002754509e-11
cyan	Esophagus	2.02977634700119e-11	2.03324024283802e-11	2.01823002754509e-11	0.00217212478102646	0.981817409855645	2.01823002754509e-11	0.990795695865004	2.01823002754509e-11	2.01823002754509e-11	2.01823002754509e-11	2.01823002754509e-11	1	0.410107998901208	2.01823002754509e-11	2.45902860654956e-05
cyan	Colon	2.10855777282859e-11	2.01823002754509e-11	2.01823002754509e-11	2.03779215723898e-11	0.968531964452027	2.01823002754509e-11	0.971400275884831	2.01823002754509e-11	2.01823002754509e-11	2.01823002754509e-11	2.01823002754509e-11	0.410107998901208	1	2.01823002754509e-11	0.166103089569909
cyan	Breast	1	2.01823002754509e-11	2.01823002754509e-11	2.01823002754509e-11	2.01823002754509e-11	2.01823002754509e-11	2.01823002754509e-11	2.01823002754509e-11	2.01823002754509e-11	2.01823002754509e-11	2.01823002754509e-11	2.01823002754509e-11	2.01823002754509e-11	1	2.01823002754509e-11
cyan	Bladder	1.96438223465378e-08	2.01823002754509e-11	2.01823002754509e-11	2.01823002754509e-11	4.87586277170271e-05	2.01823002754509e-11	0.000149228288270464	2.01823002754509e-11	2.01823002754509e-11	2.01823002754509e-11	2.01823002754509e-11	2.45902860654956e-05	0.166103089569909	2.01823002754509e-11	1
darkgreen	Uterus	1	2.06454853213245e-11	1.14397520789566e-07	0.655947736125701	2.03219663319487e-11	2.01823002754509e-11	1	0.999688624000316	0.999933231567356	6.52342594600341e-05	0.000170499531094492	0.402032690961634	1	7.612498884213e-05	0.999934070974371
darkgreen	Testis	2.06454853213245e-11	1	0.00609858234222105	2.03211891758315e-11	0.187614721684624	2.01823002754509e-11	2.01823002754509e-11	2.01823002754509e-11	2.01823002754509e-11	2.01823002754509e-11	2.01823002754509e-11	2.08717487737431e-11	2.01823002754509e-11	7.32939775538455e-09	2.01823002754509e-11
darkgreen	Stomach	1.14397520789566e-07	0.00609858234222105	1	2.03574934687367e-11	2.03221883765536e-11	2.01823002754509e-11	2.01823002754509e-11	2.01823002754509e-11	2.01823002754509e-11	2.01823002754509e-11	2.01823002754509e-11	3.57000925188533e-06	2.01825223200558e-11	0.0510396113231394	2.03168593060354e-11
darkgreen	Skin	0.655947736125701	2.03211891758315e-11	2.03574934687367e-11	1	2.01823002754509e-11	2.01823002754509e-11	0.000351575868635878	0.0878447501833384	1.25196221167911e-08	2.01823002754509e-11	2.01823002754509e-11	0.999930186633206	0.00501737794244406	3.54975560057369e-09	0.240772901954217
darkgreen	Prostate	2.03219663319487e-11	0.187614721684624	2.03221883765536e-11	2.01823002754509e-11	1	2.01823002754509e-11	2.01823002754509e-11	2.01823002754509e-11	2.01823002754509e-11	2.01823002754509e-11	2.01823002754509e-11	2.01823002754509e-11	2.01823002754509e-11	2.01823002754509e-11	2.01823002754509e-11
darkgreen	Pancreas	2.01823002754509e-11	2.01823002754509e-11	2.01823002754509e-11	2.01823002754509e-11	2.01823002754509e-11	1	2.01823002754509e-11	2.01823002754509e-11	2.01823002754509e-11	2.01823002754509e-11	2.01823002754509e-11	2.01823002754509e-11	2.01823002754509e-11	2.01823002754509e-11	2.01823002754509e-11
darkgreen	Ovary	1	2.01823002754509e-11	2.01823002754509e-11	0.000351575868635878	2.01823002754509e-11	2.01823002754509e-11	1	0.54798938342734	0.904220548075947	2.01823002754509e-11	2.0323964733393e-11	0.000853756797819294	0.999999999973319	2.01823002754509e-11	0.905488384070878
darkgreen	Lung	0.999688624000316	2.01823002754509e-11	2.01823002754509e-11	0.0878447501833384	2.01823002754509e-11	2.01823002754509e-11	0.54798938342734	1	0.000700238200486592	2.01823002754509e-11	2.01823002754509e-11	0.082742553665187	0.895247800368531	2.01823002754509e-11	1
darkgreen	Liver	0.999933231567356	2.01823002754509e-11	2.01823002754509e-11	1.25196221167911e-08	2.01823002754509e-11	2.01823002754509e-11	0.904220548075947	0.000700238200486592	1	2.03352890082442e-11	2.03060901426966e-11	5.26159671387916e-07	0.825428419297835	2.01823002754509e-11	0.0287726425999215
darkgreen	Kidney	6.52342594600341e-05	2.01823002754509e-11	2.01823002754509e-11	2.01823002754509e-11	2.01823002754509e-11	2.01823002754509e-11	2.01823002754509e-11	2.01823002754509e-11	2.03352890082442e-11	1	0.999999999779378	2.01823002754509e-11	2.02243777280842e-11	2.01823002754509e-11	2.01823002754509e-11
darkgreen	Brain	0.000170499531094492	2.01823002754509e-11	2.01823002754509e-11	2.01823002754509e-11	2.01823002754509e-11	2.01823002754509e-11	2.0323964733393e-11	2.01823002754509e-11	2.03060901426966e-11	0.999999999779378	1	2.01823002754509e-11	2.03266292686521e-11	2.01823002754509e-11	2.01823002754509e-11
darkgreen	Esophagus	0.402032690961634	2.08717487737431e-11	3.57000925188533e-06	0.999930186633206	2.01823002754509e-11	2.01823002754509e-11	0.000853756797819294	0.082742553665187	5.26159671387916e-07	2.01823002754509e-11	2.01823002754509e-11	1	0.00512237275346061	0.0168021091197123	0.140983913115067
darkgreen	Colon	1	2.01823002754509e-11	2.01825223200558e-11	0.00501737794244406	2.01823002754509e-11	2.01823002754509e-11	0.999999999973319	0.895247800368531	0.825428419297835	2.02243777280842e-11	2.03266292686521e-11	0.00512237275346061	1	2.03232985995783e-11	0.988989291336738
darkgreen	Breast	7.612498884213e-05	7.32939775538455e-09	0.0510396113231394	3.54975560057369e-09	2.01823002754509e-11	2.01823002754509e-11	2.01823002754509e-11	2.01823002754509e-11	2.01823002754509e-11	2.01823002754509e-11	2.01823002754509e-11	0.0168021091197123	2.03232985995783e-11	1	2.03322914060777e-11
darkgreen	Bladder	0.999934070974371	2.01823002754509e-11	2.03168593060354e-11	0.240772901954217	2.01823002754509e-11	2.01823002754509e-11	0.905488384070878	1	0.0287726425999215	2.01823002754509e-11	2.01823002754509e-11	0.140983913115067	0.988989291336738	2.03322914060777e-11	1
green	Uterus	1	2.01823002754509e-11	8.26724836366921e-08	2.01823002754509e-11	2.01823002754509e-11	9.80133751937728e-11	0.00514113421443918	2.03248529118127e-11	2.01823002754509e-11	2.01823002754509e-11	2.01823002754509e-11	6.70176802941569e-10	2.12808193844616e-07	9.08715547254246e-10	0.000315708124664305
green	Testis	2.01823002754509e-11	1	2.01823002754509e-11	5.08435332391422e-07	0.999999985408632	2.01823002754509e-11	2.01823002754509e-11	2.01823002754509e-11	4.73310279858197e-11	7.56120246592218e-06	2.01823002754509e-11	2.01823002754509e-11	2.01823002754509e-11	2.01823002754509e-11	2.01823002754509e-11
green	Stomach	8.26724836366921e-08	2.01823002754509e-11	1	2.01823002754509e-11	2.01823002754509e-11	0.397868141066181	0.00102060479068888	2.03123073916345e-11	2.01823002754509e-11	2.01823002754509e-11	2.01823002754509e-11	0.798403935702039	1	0.998712697153757	0.126163733619243
green	Skin	2.01823002754509e-11	5.08435332391422e-07	2.01823002754509e-11	1	2.03363992312688e-11	2.01823002754509e-11	2.01823002754509e-11	2.01823002754509e-11	0.680858400570852	0.976581012954592	2.03530525766382e-11	2.01823002754509e-11	2.01823002754509e-11	2.01823002754509e-11	2.01823002754509e-11
green	Prostate	2.01823002754509e-11	0.999999985408632	2.01823002754509e-11	2.03363992312688e-11	1	2.01823002754509e-11	2.01823002754509e-11	2.01823002754509e-11	2.02028394014064e-11	2.03383976327132e-11	2.01823002754509e-11	2.01823002754509e-11	2.01823002754509e-11	2.01823002754509e-11	2.01823002754509e-11
green	Pancreas	9.80133751937728e-11	2.01823002754509e-11	0.397868141066181	2.01823002754509e-11	2.01823002754509e-11	1	3.74282293158501e-07	0.0113570022421315	2.0327073357862e-11	2.01823002754509e-11	3.73445874224387e-09	0.999999918861381	0.450960303165323	0.768469588371445	0.000103246791337108
green	Ovary	0.00514113421443918	2.01823002754509e-11	0.00102060479068888	2.01823002754509e-11	2.01823002754509e-11	3.74282293158501e-07	1	2.01823002754509e-11	2.01823002754509e-11	2.01823002754509e-11	2.01823002754509e-11	6.03757454920029e-06	0.00562134274511306	1.84816268955501e-08	0.993340301146087
green	Lung	2.03248529118127e-11	2.01823002754509e-11	2.03123073916345e-11	2.01823002754509e-11	2.01823002754509e-11	0.0113570022421315	2.01823002754509e-11	1	2.03275174470718e-11	2.01823002754509e-11	3.47575131993683e-05	0.000407085625097947	2.03232985995783e-11	2.02036165575237e-11	2.01823002754509e-11
green	Liver	2.01823002754509e-11	4.73310279858197e-11	2.01823002754509e-11	0.680858400570852	2.02028394014064e-11	2.0327073357862e-11	2.01823002754509e-11	2.03275174470718e-11	1	0.00544211275039297	1.39565933943153e-06	2.0279555812408e-11	2.01823002754509e-11	2.01823002754509e-11	2.01823002754509e-11
green	Kidney	2.01823002754509e-11	7.56120246592218e-06	2.01823002754509e-11	0.976581012954592	2.03383976327132e-11	2.01823002754509e-11	2.01823002754509e-11	2.01823002754509e-11	0.00544211275039297	1	2.01823002754509e-11	2.01823002754509e-11	2.01823002754509e-11	2.01823002754509e-11	2.01823002754509e-11
green	Brain	2.01823002754509e-11	2.01823002754509e-11	2.01823002754509e-11	2.03530525766382e-11	2.01823002754509e-11	3.73445874224387e-09	2.01823002754509e-11	3.47575131993683e-05	1.39565933943153e-06	2.01823002754509e-11	1	3.10026448957501e-11	2.01823002754509e-11	2.01823002754509e-11	2.01823002754509e-11
green	Esophagus	6.70176802941569e-10	2.01823002754509e-11	0.798403935702039	2.01823002754509e-11	2.01823002754509e-11	0.999999918861381	6.03757454920029e-06	0.000407085625097947	2.0279555812408e-11	2.01823002754509e-11	3.10026448957501e-11	1	0.827010752072223	0.985586771043877	0.0011078293856106
green	Colon	2.12808193844616e-07	2.01823002754509e-11	1	2.01823002754509e-11	2.01823002754509e-11	0.450960303165323	0.00562134274511306	2.03232985995783e-11	2.01823002754509e-11	2.01823002754509e-11	2.01823002754509e-11	0.827010752072223	1	0.999218429835956	0.260740180495092
green	Breast	9.08715547254246e-10	2.01823002754509e-11	0.998712697153757	2.01823002754509e-11	2.01823002754509e-11	0.768469588371445	1.84816268955501e-08	2.02036165575237e-11	2.01823002754509e-11	2.01823002754509e-11	2.01823002754509e-11	0.985586771043877	0.999218429835956	1	0.000170563735328644
green	Bladder	0.000315708124664305	2.01823002754509e-11	0.126163733619243	2.01823002754509e-11	2.01823002754509e-11	0.000103246791337108	0.993340301146087	2.01823002754509e-11	2.01823002754509e-11	2.01823002754509e-11	2.01823002754509e-11	0.0011078293856106	0.260740180495092	0.000170563735328644	1
greenyellow	Uterus	1	2.01823002754509e-11	2.05128136698818e-11	2.01823002754509e-11	0.875024151207369	2.01823002754509e-11	8.05082362775877e-07	0.0223513764861114	0.75212881154666	0.210403483579509	0.999999927031646	2.84792031834957e-06	0.191120462616575	8.25228498502195e-06	0.847304480769373
greenyellow	Testis	2.01823002754509e-11	1	2.01823002754509e-11	1.89303866005019e-06	2.01823002754509e-11	0.0193444094238279	2.01823002754509e-11	2.01823002754509e-11	2.01823002754509e-11	2.01823002754509e-11	2.01823002754509e-11	2.01823002754509e-11	2.01823002754509e-11	2.01823002754509e-11	2.01823002754509e-11
greenyellow	Stomach	2.05128136698818e-11	2.01823002754509e-11	1	2.03146388599862e-11	2.01823002754509e-11	2.07929229389947e-11	0.000396931718129712	2.01823002754509e-11	2.01823002754509e-11	2.01823002754509e-11	2.01823002754509e-11	0.0530610358295246	2.03379535435033e-11	7.90542076245515e-11	2.01823002754509e-11
greenyellow	Skin	2.01823002754509e-11	1.89303866005019e-06	2.03146388599862e-11	1	2.01823002754509e-11	0.988171548502516	2.01823002754509e-11	2.01823002754509e-11	2.01823002754509e-11	2.01823002754509e-11	2.01823002754509e-11	2.032563006793e-11	2.01823002754509e-11	2.01823002754509e-11	2.01823002754509e-11
greenyellow	Prostate	0.875024151207369	2.01823002754509e-11	2.01823002754509e-11	2.01823002754509e-11	1	2.01823002754509e-11	2.01823002754509e-11	0.000629667303328918	2.03265182463497e-11	2.01823002754509e-11	9.82649924097245e-07	2.01823002754509e-11	2.03296268708186e-11	2.01823002754509e-11	2.03970174084134e-11
greenyellow	Pancreas	2.01823002754509e-11	0.0193444094238279	2.07929229389947e-11	0.988171548502516	2.01823002754509e-11	1	2.01954009071414e-11	2.01823002754509e-11	2.01823002754509e-11	2.01823002754509e-11	2.01823002754509e-11	2.03083105887458e-11	2.01823002754509e-11	2.01823002754509e-11	2.01823002754509e-11
greenyellow	Ovary	8.05082362775877e-07	2.01823002754509e-11	0.000396931718129712	2.01823002754509e-11	2.01823002754509e-11	2.01954009071414e-11	1	2.01823002754509e-11	2.35942376747289e-11	2.6354252113947e-11	2.01823002754509e-11	0.999999999992724	5.98047673183721e-06	0.969206592331498	2.05808703412913e-11
greenyellow	Lung	0.0223513764861114	2.01823002754509e-11	2.01823002754509e-11	2.01823002754509e-11	0.000629667303328918	2.01823002754509e-11	2.01823002754509e-11	1	2.01823002754509e-11	2.01823002754509e-11	2.01823002754509e-11	2.01823002754509e-11	2.01823002754509e-11	2.01823002754509e-11	2.01823002754509e-11
greenyellow	Liver	0.75212881154666	2.01823002754509e-11	2.01823002754509e-11	2.01823002754509e-11	2.03265182463497e-11	2.01823002754509e-11	2.35942376747289e-11	2.01823002754509e-11	1	0.933988402337006	0.0248918468031329	3.52480382659337e-08	0.934395265273837	2.19375628773832e-11	0.999999999744478
greenyellow	Kidney	0.210403483579509	2.01823002754509e-11	2.01823002754509e-11	2.01823002754509e-11	2.01823002754509e-11	2.01823002754509e-11	2.6354252113947e-11	2.01823002754509e-11	0.933988402337006	1	3.16714332537771e-09	7.49926067022955e-07	0.999999985816581	2.03688177435879e-11	0.726258413628078
greenyellow	Brain	0.999999927031646	2.01823002754509e-11	2.01823002754509e-11	2.01823002754509e-11	9.82649924097245e-07	2.01823002754509e-11	2.01823002754509e-11	2.01823002754509e-11	0.0248918468031329	3.16714332537771e-09	1	2.03133065923566e-11	2.11088444012075e-05	2.01823002754509e-11	0.079145269859625
greenyellow	Esophagus	2.84792031834957e-06	2.01823002754509e-11	0.0530610358295246	2.032563006793e-11	2.01823002754509e-11	2.03083105887458e-11	0.999999999992724	2.01823002754509e-11	3.52480382659337e-08	7.49926067022955e-07	2.03133065923566e-11	1	0.000327225126751429	0.985824419254837	5.72438318968693e-09
greenyellow	Colon	0.191120462616575	2.01823002754509e-11	2.03379535435033e-11	2.01823002754509e-11	2.03296268708186e-11	2.01823002754509e-11	5.98047673183721e-06	2.01823002754509e-11	0.934395265273837	0.999999985816581	2.11088444012075e-05	0.000327225126751429	1	5.67537359728032e-05	0.788937515455945
greenyellow	Breast	8.25228498502195e-06	2.01823002754509e-11	7.90542076245515e-11	2.01823002754509e-11	2.01823002754509e-11	2.01823002754509e-11	0.969206592331498	2.01823002754509e-11	2.19375628773832e-11	2.03688177435879e-11	2.01823002754509e-11	0.985824419254837	5.67537359728032e-05	1	2.04128935976655e-11
greenyellow	Bladder	0.847304480769373	2.01823002754509e-11	2.01823002754509e-11	2.01823002754509e-11	2.03970174084134e-11	2.01823002754509e-11	2.05808703412913e-11	2.01823002754509e-11	0.999999999744478	0.726258413628078	0.079145269859625	5.72438318968693e-09	0.788937515455945	2.04128935976655e-11	1
grey60	Uterus	1	2.01823002754509e-11	2.01823002754509e-11	2.04118943969434e-11	2.26402667724557e-08	2.01823002754509e-11	0.850827512770924	7.29470928106935e-11	2.01834104984755e-11	2.01823002754509e-11	2.01823002754509e-11	2.01823002754509e-11	2.02977634700119e-11	2.03355110528491e-11	4.34438148855243e-06
grey60	Testis	2.01823002754509e-11	1	0.995584700987952	2.03308481161457e-11	2.01823002754509e-11	2.03297378931211e-11	2.01823002754509e-11	2.01823002754509e-11	0.000612353650252362	2.03426164802067e-11	2.01823002754509e-11	0.0150431803106353	2.11073380995686e-11	2.03315142499605e-11	2.01823002754509e-11
grey60	Stomach	2.01823002754509e-11	0.995584700987952	1	2.01823002754509e-11	2.01823002754509e-11	2.02127203863256e-11	2.01823002754509e-11	2.01823002754509e-11	2.05174766065852e-11	2.01823002754509e-11	2.01823002754509e-11	0.0593234098812909	2.01823002754509e-11	2.01823002754509e-11	2.01823002754509e-11
grey60	Skin	2.04118943969434e-11	2.03308481161457e-11	2.01823002754509e-11	1	0.00396142424684265	2.01823002754509e-11	2.01823002754509e-11	0.19651133745231	1.91727078657777e-10	2.01823002754509e-11	2.01823002754509e-11	2.01823002754509e-11	0.821655613340279	0.0777200280574477	4.04954688204562e-06
grey60	Prostate	2.26402667724557e-08	2.01823002754509e-11	2.01823002754509e-11	0.00396142424684265	1	2.01823002754509e-11	2.01823002754509e-11	0.865238577781014	2.02017291783818e-11	2.01823002754509e-11	2.01823002754509e-11	2.01823002754509e-11	1.19164857714793e-06	2.03366212758738e-11	0.928530602618412
grey60	Pancreas	2.01823002754509e-11	2.03297378931211e-11	2.02127203863256e-11	2.01823002754509e-11	2.01823002754509e-11	1	2.01823002754509e-11	2.01823002754509e-11	2.01823002754509e-11	0.0093612450176902	0.996825331153088	1.28206423255506e-09	2.01823002754509e-11	2.01823002754509e-11	2.01823002754509e-11
grey60	Ovary	0.850827512770924	2.01823002754509e-11	2.01823002754509e-11	2.01823002754509e-11	2.01823002754509e-11	2.01823002754509e-11	1	2.01823002754509e-11	2.01823002754509e-11	2.01823002754509e-11	2.01823002754509e-11	2.01823002754509e-11	2.01823002754509e-11	2.01823002754509e-11	2.01823002754509e-11
grey60	Lung	7.29470928106935e-11	2.01823002754509e-11	2.01823002754509e-11	0.19651133745231	0.865238577781014	2.01823002754509e-11	2.01823002754509e-11	1	2.0254575794354e-11	2.01823002754509e-11	2.01823002754509e-11	2.01823002754509e-11	0.000165044496448719	2.04323225005965e-11	0.0199530663422635
grey60	Liver	2.01834104984755e-11	0.000612353650252362	2.05174766065852e-11	1.91727078657777e-10	2.02017291783818e-11	2.01823002754509e-11	2.01823002754509e-11	2.0254575794354e-11	1	2.01823002754509e-11	2.01823002754509e-11	2.03076444549311e-11	0.000538608240389094	1.42759281971383e-05	2.01823002754509e-11
grey60	Kidney	2.01823002754509e-11	2.03426164802067e-11	2.01823002754509e-11	2.01823002754509e-11	2.01823002754509e-11	0.0093612450176902	2.01823002754509e-11	2.01823002754509e-11	2.01823002754509e-11	1	2.03228545103684e-11	4.52518924729528e-05	2.01823002754509e-11	2.01823002754509e-11	2.01823002754509e-11
grey60	Brain	2.01823002754509e-11	2.01823002754509e-11	2.01823002754509e-11	2.01823002754509e-11	2.01823002754509e-11	0.996825331153088	2.01823002754509e-11	2.01823002754509e-11	2.01823002754509e-11	2.03228545103684e-11	1	2.03266292686521e-11	2.01823002754509e-11	2.01823002754509e-11	2.01823002754509e-11
grey60	Esophagus	2.01823002754509e-11	0.0150431803106353	0.0593234098812909	2.01823002754509e-11	2.01823002754509e-11	1.28206423255506e-09	2.01823002754509e-11	2.01823002754509e-11	2.03076444549311e-11	4.52518924729528e-05	2.03266292686521e-11	1	2.01823002754509e-11	2.01823002754509e-11	2.01823002754509e-11
grey60	Colon	2.02977634700119e-11	2.11073380995686e-11	2.01823002754509e-11	0.821655613340279	1.19164857714793e-06	2.01823002754509e-11	2.01823002754509e-11	0.000165044496448719	0.000538608240389094	2.01823002754509e-11	2.01823002754509e-11	2.01823002754509e-11	1	0.999999617819608	4.59563165300381e-10
grey60	Breast	2.03355110528491e-11	2.03315142499605e-11	2.01823002754509e-11	0.0777200280574477	2.03366212758738e-11	2.01823002754509e-11	2.01823002754509e-11	2.04323225005965e-11	1.42759281971383e-05	2.01823002754509e-11	2.01823002754509e-11	2.01823002754509e-11	0.999999617819608	1	2.03226324657635e-11
grey60	Bladder	4.34438148855243e-06	2.01823002754509e-11	2.01823002754509e-11	4.04954688204562e-06	0.928530602618412	2.01823002754509e-11	2.01823002754509e-11	0.0199530663422635	2.01823002754509e-11	2.01823002754509e-11	2.01823002754509e-11	2.01823002754509e-11	4.59563165300381e-10	2.03226324657635e-11	1
lightcyan	Uterus	1	2.01823002754509e-11	2.01823002754509e-11	2.01823002754509e-11	2.01823002754509e-11	2.01823002754509e-11	2.01823002754509e-11	2.01823002754509e-11	2.01823002754509e-11	2.01823002754509e-11	2.01823002754509e-11	0.648212057832637	1	2.01823002754509e-11	0.792887769576866
lightcyan	Testis	2.01823002754509e-11	1	2.01823002754509e-11	0.0225871685745996	2.49785800932045e-08	2.01823002754509e-11	2.01823002754509e-11	2.01823002754509e-11	2.33406627359045e-11	2.01823002754509e-11	2.01823002754509e-11	2.01823002754509e-11	2.01823002754509e-11	2.37354580434612e-11	2.01823002754509e-11
lightcyan	Stomach	2.01823002754509e-11	2.01823002754509e-11	1	2.01823002754509e-11	2.02933225779134e-11	2.01823002754509e-11	5.91780995384816e-06	0.988285571030356	2.01823002754509e-11	2.01823002754509e-11	2.01823002754509e-11	2.01823002754509e-11	2.01823002754509e-11	2.02913241764691e-11	2.01823002754509e-11
lightcyan	Skin	2.01823002754509e-11	0.0225871685745996	2.01823002754509e-11	1	0.0106034970253577	2.01823002754509e-11	2.01823002754509e-11	2.01823002754509e-11	2.01823002754509e-11	2.01823002754509e-11	2.01823002754509e-11	2.01823002754509e-11	2.01823002754509e-11	9.02894355170325e-07	2.01823002754509e-11
lightcyan	Prostate	2.01823002754509e-11	2.49785800932045e-08	2.02933225779134e-11	0.0106034970253577	1	2.01823002754509e-11	2.01823002754509e-11	2.01823002754509e-11	2.01823002754509e-11	2.01823002754509e-11	2.01823002754509e-11	2.01823002754509e-11	2.01823002754509e-11	0.988057071295128	2.01823002754509e-11
lightcyan	Pancreas	2.01823002754509e-11	2.01823002754509e-11	2.01823002754509e-11	2.01823002754509e-11	2.01823002754509e-11	1	2.01823002754509e-11	2.01823002754509e-11	2.01823002754509e-11	2.01823002754509e-11	2.01823002754509e-11	2.01823002754509e-11	2.01823002754509e-11	2.01823002754509e-11	2.01823002754509e-11
lightcyan	Ovary	2.01823002754509e-11	2.01823002754509e-11	5.91780995384816e-06	2.01823002754509e-11	2.01823002754509e-11	2.01823002754509e-11	1	3.73028280051813e-05	2.01823002754509e-11	2.01823002754509e-11	2.01823002754509e-11	2.01823002754509e-11	2.01823002754509e-11	2.01823002754509e-11	2.01823002754509e-11
lightcyan	Lung	2.01823002754509e-11	2.01823002754509e-11	0.988285571030356	2.01823002754509e-11	2.01823002754509e-11	2.01823002754509e-11	3.73028280051813e-05	1	2.01823002754509e-11	2.01823002754509e-11	2.01823002754509e-11	2.01823002754509e-11	2.01823002754509e-11	2.01823002754509e-11	2.01823002754509e-11
lightcyan	Liver	2.01823002754509e-11	2.33406627359045e-11	2.01823002754509e-11	2.01823002754509e-11	2.01823002754509e-11	2.01823002754509e-11	2.01823002754509e-11	2.01823002754509e-11	1	3.69967922964065e-09	2.01823002754509e-11	2.01823002754509e-11	2.01823002754509e-11	2.01823002754509e-11	2.01823002754509e-11
lightcyan	Kidney	2.01823002754509e-11	2.01823002754509e-11	2.01823002754509e-11	2.01823002754509e-11	2.01823002754509e-11	2.01823002754509e-11	2.01823002754509e-11	2.01823002754509e-11	3.69967922964065e-09	1	2.03308481161457e-11	2.01823002754509e-11	2.01823002754509e-11	2.01823002754509e-11	2.01823002754509e-11
lightcyan	Brain	2.01823002754509e-11	2.01823002754509e-11	2.01823002754509e-11	2.01823002754509e-11	2.01823002754509e-11	2.01823002754509e-11	2.01823002754509e-11	2.01823002754509e-11	2.01823002754509e-11	2.03308481161457e-11	1	2.01823002754509e-11	2.01823002754509e-11	2.01823002754509e-11	2.01823002754509e-11
lightcyan	Esophagus	0.648212057832637	2.01823002754509e-11	2.01823002754509e-11	2.01823002754509e-11	2.01823002754509e-11	2.01823002754509e-11	2.01823002754509e-11	2.01823002754509e-11	2.01823002754509e-11	2.01823002754509e-11	2.01823002754509e-11	1	0.00504855085377598	2.01823002754509e-11	1.19872778370222e-10
lightcyan	Colon	1	2.01823002754509e-11	2.01823002754509e-11	2.01823002754509e-11	2.01823002754509e-11	2.01823002754509e-11	2.01823002754509e-11	2.01823002754509e-11	2.01823002754509e-11	2.01823002754509e-11	2.01823002754509e-11	0.00504855085377598	1	2.01823002754509e-11	0.0386730240271402
lightcyan	Breast	2.01823002754509e-11	2.37354580434612e-11	2.02913241764691e-11	9.02894355170325e-07	0.988057071295128	2.01823002754509e-11	2.01823002754509e-11	2.01823002754509e-11	2.01823002754509e-11	2.01823002754509e-11	2.01823002754509e-11	2.01823002754509e-11	2.01823002754509e-11	1	2.01823002754509e-11
lightcyan	Bladder	0.792887769576866	2.01823002754509e-11	2.01823002754509e-11	2.01823002754509e-11	2.01823002754509e-11	2.01823002754509e-11	2.01823002754509e-11	2.01823002754509e-11	2.01823002754509e-11	2.01823002754509e-11	2.01823002754509e-11	1.19872778370222e-10	0.0386730240271402	2.01823002754509e-11	1
lightyellow	Uterus	1	2.03319583391703e-11	0.623144143685465	2.01823002754509e-11	0.999986183857303	2.22659060411523e-06	0.0281081362063835	0.999807450653458	0.999999999998476	0.0184059071053549	0.999999985212926	0.000287311078619679	2.03237426887881e-11	2.01823002754509e-11	2.01823002754509e-11
lightyellow	Testis	2.03319583391703e-11	1	2.01823002754509e-11	0.0811000851355188	2.01823002754509e-11	2.01823002754509e-11	2.03219663319487e-11	2.01823002754509e-11	2.01823002754509e-11	2.01823002754509e-11	2.01823002754509e-11	2.39170905302899e-11	0.999999971542879	2.01823002754509e-11	0.997373160058611
lightyellow	Stomach	0.623144143685465	2.01823002754509e-11	1	2.01823002754509e-11	0.0631733768278205	2.01823002754509e-11	0.274439913595715	2.05403472008925e-11	0.00256609921892448	0.0665614549793382	3.93730557046723e-08	0.000608890459341538	2.01823002754509e-11	2.01823002754509e-11	2.01823002754509e-11
lightyellow	Skin	2.01823002754509e-11	0.0811000851355188	2.01823002754509e-11	1	2.01823002754509e-11	2.01823002754509e-11	2.01823002754509e-11	2.01823002754509e-11	2.01823002754509e-11	2.01823002754509e-11	2.01823002754509e-11	2.01823002754509e-11	0.000139973662225512	2.01823002754509e-11	0.244496214724122
lightyellow	Prostate	0.999986183857303	2.01823002754509e-11	0.0631733768278205	2.01823002754509e-11	1	2.02203809251955e-11	8.62044455818278e-08	0.000641549586550605	0.998566404278631	2.35029773421047e-11	0.173915770688612	1.01004093977508e-10	2.01823002754509e-11	2.01823002754509e-11	2.01823002754509e-11
lightyellow	Pancreas	2.22659060411523e-06	2.01823002754509e-11	2.01823002754509e-11	2.01823002754509e-11	2.02203809251955e-11	1	2.01823002754509e-11	2.0331403227658e-11	2.0319634863597e-11	2.01823002754509e-11	2.03118633024246e-11	2.01823002754509e-11	2.01823002754509e-11	2.01823002754509e-11	2.01823002754509e-11
lightyellow	Ovary	0.0281081362063835	2.03219663319487e-11	0.274439913595715	2.01823002754509e-11	8.62044455818278e-08	2.01823002754509e-11	1	2.02480254785087e-11	8.76719807862969e-10	1	2.03524974651259e-11	0.564725185361766	2.01823002754509e-11	2.01823002754509e-11	2.01823002754509e-11
lightyellow	Lung	0.999807450653458	2.01823002754509e-11	2.05403472008925e-11	2.01823002754509e-11	0.000641549586550605	2.0331403227658e-11	2.02480254785087e-11	1	0.23171766206137	2.01823002754509e-11	0.989422701474317	2.0323964733393e-11	2.01823002754509e-11	2.01823002754509e-11	2.01823002754509e-11
lightyellow	Liver	0.999999999998476	2.01823002754509e-11	0.00256609921892448	2.01823002754509e-11	0.998566404278631	2.0319634863597e-11	8.76719807862969e-10	0.23171766206137	1	2.03786987285071e-11	0.970114323108251	2.13109530022848e-11	2.01823002754509e-11	2.01823002754509e-11	2.01823002754509e-11
lightyellow	Kidney	0.0184059071053549	2.01823002754509e-11	0.0665614549793382	2.01823002754509e-11	2.35029773421047e-11	2.01823002754509e-11	1	2.01823002754509e-11	2.03786987285071e-11	1	2.01823002754509e-11	0.34166311431733	2.01823002754509e-11	2.01823002754509e-11	2.01823002754509e-11
lightyellow	Brain	0.999999985212926	2.01823002754509e-11	3.93730557046723e-08	2.01823002754509e-11	0.173915770688612	2.03118633024246e-11	2.03524974651259e-11	0.989422701474317	0.970114323108251	2.01823002754509e-11	1	2.03135286369616e-11	2.01823002754509e-11	2.01823002754509e-11	2.01823002754509e-11
lightyellow	Esophagus	0.000287311078619679	2.39170905302899e-11	0.000608890459341538	2.01823002754509e-11	1.01004093977508e-10	2.01823002754509e-11	0.564725185361766	2.0323964733393e-11	2.13109530022848e-11	0.34166311431733	2.03135286369616e-11	1	2.03199679305044e-11	2.01823002754509e-11	2.03255190456275e-11
lightyellow	Colon	2.03237426887881e-11	0.999999971542879	2.01823002754509e-11	0.000139973662225512	2.01823002754509e-11	2.01823002754509e-11	2.01823002754509e-11	2.01823002754509e-11	2.01823002754509e-11	2.01823002754509e-11	2.01823002754509e-11	2.03199679305044e-11	1	2.01823002754509e-11	0.687123864772325
lightyellow	Breast	2.01823002754509e-11	2.01823002754509e-11	2.01823002754509e-11	2.01823002754509e-11	2.01823002754509e-11	2.01823002754509e-11	2.01823002754509e-11	2.01823002754509e-11	2.01823002754509e-11	2.01823002754509e-11	2.01823002754509e-11	2.01823002754509e-11	2.01823002754509e-11	1	2.01823002754509e-11
lightyellow	Bladder	2.01823002754509e-11	0.997373160058611	2.01823002754509e-11	0.244496214724122	2.01823002754509e-11	2.01823002754509e-11	2.01823002754509e-11	2.01823002754509e-11	2.01823002754509e-11	2.01823002754509e-11	2.01823002754509e-11	2.03255190456275e-11	0.687123864772325	2.01823002754509e-11	1
magenta	Uterus	1	2.03250749564177e-11	2.03543848442678e-11	2.01823002754509e-11	0.999254178170539	2.01823002754509e-11	2.03874694904016e-11	2.03159711276157e-11	0.00058217167255803	2.03310701607506e-11	2.01823002754509e-11	0.00243355169204906	0.99641158770808	0.00995607800154497	0.999999595182427
magenta	Testis	2.03250749564177e-11	1	0.00553103233543451	0.999999510211599	2.01823002754509e-11	2.01823002754509e-11	9.56044581845727e-06	2.01823002754509e-11	2.03251859787201e-11	2.98014797062152e-07	0.125468332936717	2.03086436556532e-11	2.01823002754509e-11	2.01823002754509e-11	2.01823002754509e-11
magenta	Stomach	2.03543848442678e-11	0.00553103233543451	1	8.95548912804856e-09	2.01823002754509e-11	2.01823002754509e-11	0.85332974043548	2.01823002754509e-11	2.03099759232828e-11	0.47926525456868	2.03228545103684e-11	2.39417374814366e-11	2.01823002754509e-11	2.01823002754509e-11	2.01823002754509e-11
magenta	Skin	2.01823002754509e-11	0.999999510211599	8.95548912804856e-09	1	2.01823002754509e-11	2.01823002754509e-11	2.03514982644037e-11	2.01823002754509e-11	2.01823002754509e-11	2.03264072240472e-11	0.0194330088163763	2.01823002754509e-11	2.01823002754509e-11	2.01823002754509e-11	2.01823002754509e-11
magenta	Prostate	0.999254178170539	2.01823002754509e-11	2.01823002754509e-11	2.01823002754509e-11	1	2.01823002754509e-11	2.01823002754509e-11	2.01823002754509e-11	2.01823002754509e-11	2.01823002754509e-11	2.01823002754509e-11	2.03257410902324e-11	0.000295584874095978	2.01823002754509e-11	0.999486466337272
magenta	Pancreas	2.01823002754509e-11	2.01823002754509e-11	2.01823002754509e-11	2.01823002754509e-11	2.01823002754509e-11	1	2.01823002754509e-11	2.01823002754509e-11	2.01823002754509e-11	2.01823002754509e-11	2.01823002754509e-11	2.01823002754509e-11	2.01823002754509e-11	2.01823002754509e-11	2.01823002754509e-11
magenta	Ovary	2.03874694904016e-11	9.56044581845727e-06	0.85332974043548	2.03514982644037e-11	2.01823002754509e-11	2.01823002754509e-11	1	2.01823002754509e-11	2.66182631492029e-11	1	2.01823002754509e-11	1.62292934202668e-07	2.01823002754509e-11	2.02091676726468e-11	2.01823002754509e-11
magenta	Lung	2.03159711276157e-11	2.01823002754509e-11	2.01823002754509e-11	2.01823002754509e-11	2.01823002754509e-11	2.01823002754509e-11	2.01823002754509e-11	1	2.01823002754509e-11	2.01823002754509e-11	2.01823002754509e-11	2.01823002754509e-11	2.01823002754509e-11	2.01823002754509e-11	2.01823002754509e-11
magenta	Liver	0.00058217167255803	2.03251859787201e-11	2.03099759232828e-11	2.01823002754509e-11	2.01823002754509e-11	2.01823002754509e-11	2.66182631492029e-11	2.01823002754509e-11	1	2.02970973361971e-11	2.01823002754509e-11	1	3.39889488776279e-08	0.758210599533017	2.03261851794423e-11
magenta	Kidney	2.03310701607506e-11	2.98014797062152e-07	0.47926525456868	2.03264072240472e-11	2.01823002754509e-11	2.01823002754509e-11	1	2.01823002754509e-11	2.02970973361971e-11	1	2.01823002754509e-11	3.13367709559032e-09	2.01823002754509e-11	2.01823002754509e-11	2.01823002754509e-11
magenta	Brain	2.01823002754509e-11	0.125468332936717	2.03228545103684e-11	0.0194330088163763	2.01823002754509e-11	2.01823002754509e-11	2.01823002754509e-11	2.01823002754509e-11	2.01823002754509e-11	2.01823002754509e-11	1	2.01823002754509e-11	2.01823002754509e-11	2.01823002754509e-11	2.01823002754509e-11
magenta	Esophagus	0.00243355169204906	2.03086436556532e-11	2.39417374814366e-11	2.01823002754509e-11	2.03257410902324e-11	2.01823002754509e-11	1.62292934202668e-07	2.01823002754509e-11	1	3.13367709559032e-09	2.01823002754509e-11	1	4.4592297599233e-05	0.984088266196038	2.03652650299091e-11
magenta	Colon	0.99641158770808	2.01823002754509e-11	2.01823002754509e-11	2.01823002754509e-11	0.000295584874095978	2.01823002754509e-11	2.01823002754509e-11	2.01823002754509e-11	3.39889488776279e-08	2.01823002754509e-11	2.01823002754509e-11	4.4592297599233e-05	1	2.69420640086615e-06	0.0317352910592132
magenta	Breast	0.00995607800154497	2.01823002754509e-11	2.01823002754509e-11	2.01823002754509e-11	2.01823002754509e-11	2.01823002754509e-11	2.02091676726468e-11	2.01823002754509e-11	0.758210599533017	2.01823002754509e-11	2.01823002754509e-11	0.984088266196038	2.69420640086615e-06	1	2.0323964733393e-11
magenta	Bladder	0.999999595182427	2.01823002754509e-11	2.01823002754509e-11	2.01823002754509e-11	0.999486466337272	2.01823002754509e-11	2.01823002754509e-11	2.01823002754509e-11	2.03261851794423e-11	2.01823002754509e-11	2.01823002754509e-11	2.03652650299091e-11	0.0317352910592132	2.0323964733393e-11	1
pink	Uterus	1	2.12759809770091e-11	2.01823002754509e-11	5.34242883265534e-09	2.03255190456275e-11	2.01823002754509e-11	0.770093536811575	2.02979855146168e-11	2.01823002754509e-11	2.01823002754509e-11	2.01823002754509e-11	2.01823002754509e-11	2.018496481071e-11	2.01823002754509e-11	0.219075020778301
pink	Testis	2.12759809770091e-11	1	2.01823002754509e-11	0.144411586789687	0.0766993850985769	2.01823002754509e-11	2.03347338967319e-11	1	7.81730657872792e-06	2.01823002754509e-11	2.01823002754509e-11	2.01823002754509e-11	0.000780796202956902	2.05755412707731e-11	2.03246308672078e-11
pink	Stomach	2.01823002754509e-11	2.01823002754509e-11	1	2.01823002754509e-11	2.01823002754509e-11	0.0807970252247946	2.01823002754509e-11	2.01823002754509e-11	2.01823002754509e-11	0.000618519584217547	0.332592116590911	1	2.01823002754509e-11	2.01823002754509e-11	2.01823002754509e-11
pink	Skin	5.34242883265534e-09	0.144411586789687	2.01823002754509e-11	1	2.03543848442678e-11	2.01823002754509e-11	2.03115302355172e-11	8.18118855108185e-05	2.01823002754509e-11	2.01823002754509e-11	2.01823002754509e-11	2.01823002754509e-11	2.03171923729428e-11	2.01823002754509e-11	2.11817230422184e-11
pink	Prostate	2.03255190456275e-11	0.0766993850985769	2.01823002754509e-11	2.03543848442678e-11	1	2.01823002754509e-11	2.01823002754509e-11	4.6334451386798e-07	0.0785807232214526	2.01823002754509e-11	2.01823002754509e-11	2.01823002754509e-11	0.800610758486362	2.89919199758515e-11	2.01823002754509e-11
pink	Pancreas	2.01823002754509e-11	2.01823002754509e-11	0.0807970252247946	2.01823002754509e-11	2.01823002754509e-11	1	2.01823002754509e-11	2.01823002754509e-11	2.01823002754509e-11	0.999999995628616	9.47696884900928e-06	0.185926496859595	2.01823002754509e-11	2.01823002754509e-11	2.01823002754509e-11
pink	Ovary	0.770093536811575	2.03347338967319e-11	2.01823002754509e-11	2.03115302355172e-11	2.01823002754509e-11	2.01823002754509e-11	1	2.01823002754509e-11	2.01823002754509e-11	2.01823002754509e-11	2.01823002754509e-11	2.01823002754509e-11	2.01823002754509e-11	2.01823002754509e-11	0.94454418580746
pink	Lung	2.02979855146168e-11	1	2.01823002754509e-11	8.18118855108185e-05	4.6334451386798e-07	2.01823002754509e-11	2.01823002754509e-11	1	2.03246308672078e-11	2.01823002754509e-11	2.01823002754509e-11	2.01823002754509e-11	1.47013068385604e-10	2.01823002754509e-11	2.01823002754509e-11
pink	Liver	2.01823002754509e-11	7.81730657872792e-06	2.01823002754509e-11	2.01823002754509e-11	0.0785807232214526	2.01823002754509e-11	2.01823002754509e-11	2.03246308672078e-11	1	2.01823002754509e-11	2.01823002754509e-11	2.01823002754509e-11	0.999750006447744	0.121501323030689	2.01823002754509e-11
pink	Kidney	2.01823002754509e-11	2.01823002754509e-11	0.000618519584217547	2.01823002754509e-11	2.01823002754509e-11	0.999999995628616	2.01823002754509e-11	2.01823002754509e-11	2.01823002754509e-11	1	2.03180805513625e-11	0.0398783811766241	2.01823002754509e-11	2.01823002754509e-11	2.01823002754509e-11
pink	Brain	2.01823002754509e-11	2.01823002754509e-11	0.332592116590911	2.01823002754509e-11	2.01823002754509e-11	9.47696884900928e-06	2.01823002754509e-11	2.01823002754509e-11	2.01823002754509e-11	2.03180805513625e-11	1	0.909782005554779	2.01823002754509e-11	2.01823002754509e-11	2.01823002754509e-11
pink	Esophagus	2.01823002754509e-11	2.01823002754509e-11	1	2.01823002754509e-11	2.01823002754509e-11	0.185926496859595	2.01823002754509e-11	2.01823002754509e-11	2.01823002754509e-11	0.0398783811766241	0.909782005554779	1	2.01823002754509e-11	2.01823002754509e-11	2.01823002754509e-11
pink	Colon	2.018496481071e-11	0.000780796202956902	2.01823002754509e-11	2.03171923729428e-11	0.800610758486362	2.01823002754509e-11	2.01823002754509e-11	1.47013068385604e-10	0.999750006447744	2.01823002754509e-11	2.01823002754509e-11	2.01823002754509e-11	1	0.00648768889642215	2.01823002754509e-11
pink	Breast	2.01823002754509e-11	2.05755412707731e-11	2.01823002754509e-11	2.01823002754509e-11	2.89919199758515e-11	2.01823002754509e-11	2.01823002754509e-11	2.01823002754509e-11	0.121501323030689	2.01823002754509e-11	2.01823002754509e-11	2.01823002754509e-11	0.00648768889642215	1	2.01823002754509e-11
pink	Bladder	0.219075020778301	2.03246308672078e-11	2.01823002754509e-11	2.11817230422184e-11	2.01823002754509e-11	2.01823002754509e-11	0.94454418580746	2.01823002754509e-11	2.01823002754509e-11	2.01823002754509e-11	2.01823002754509e-11	2.01823002754509e-11	2.01823002754509e-11	2.01823002754509e-11	1
purple	Uterus	1	2.01823002754509e-11	0.999994188720131	2.03377314988984e-11	0.00441398192271314	0.0130102140111418	2.01823002754509e-11	0.999999925415877	2.03411731902747e-11	2.04193328912083e-11	2.01823002754509e-11	2.03645988960943e-11	0.000128912109709223	1.14605050116623e-07	0.0431234462763419
purple	Testis	2.01823002754509e-11	1	2.01823002754509e-11	2.01823002754509e-11	2.01823002754509e-11	2.01823002754509e-11	2.01823002754509e-11	2.01823002754509e-11	2.01823002754509e-11	2.01823002754509e-11	2.01823002754509e-11	2.01823002754509e-11	2.01823002754509e-11	2.01823002754509e-11	2.01823002754509e-11
purple	Stomach	0.999994188720131	2.01823002754509e-11	1	2.01823002754509e-11	2.03264072240472e-11	2.20030660358361e-11	2.01823002754509e-11	0.999999779043734	2.01823002754509e-11	2.01823002754509e-11	2.01823002754509e-11	2.01823002754509e-11	2.0296098135475e-11	2.01823002754509e-11	1.3540531123013e-06
purple	Skin	2.03377314988984e-11	2.01823002754509e-11	2.01823002754509e-11	1	2.01823002754509e-11	2.01823002754509e-11	2.01823002754509e-11	2.01823002754509e-11	2.01823002754509e-11	2.01823002754509e-11	2.01823002754509e-11	0.98938870960396	2.01823002754509e-11	2.03277394916768e-11	2.01823002754509e-11
purple	Prostate	0.00441398192271314	2.01823002754509e-11	2.03264072240472e-11	2.01823002754509e-11	1	1	2.01823002754509e-11	2.01823002754509e-11	2.03063121873015e-11	2.03252970010226e-11	2.01823002754509e-11	2.01823002754509e-11	0.872558928557388	2.01823002754509e-11	2.01823002754509e-11
purple	Pancreas	0.0130102140111418	2.01823002754509e-11	2.20030660358361e-11	2.01823002754509e-11	1	1	2.01823002754509e-11	2.04589678531875e-11	6.6547900523517e-10	3.36829053537713e-09	2.01823002754509e-11	2.01823002754509e-11	0.99327988180986	2.01823002754509e-11	2.01823002754509e-11
purple	Ovary	2.01823002754509e-11	2.01823002754509e-11	2.01823002754509e-11	2.01823002754509e-11	2.01823002754509e-11	2.01823002754509e-11	1	2.01823002754509e-11	2.01823002754509e-11	2.01823002754509e-11	2.01823002754509e-11	2.01823002754509e-11	2.01823002754509e-11	2.01823002754509e-11	2.01823002754509e-11
purple	Lung	0.999999925415877	2.01823002754509e-11	0.999999779043734	2.01823002754509e-11	2.01823002754509e-11	2.04589678531875e-11	2.01823002754509e-11	1	2.01823002754509e-11	2.01823002754509e-11	2.01823002754509e-11	2.01823002754509e-11	2.01823002754509e-11	2.01823002754509e-11	5.2442272746589e-11
purple	Liver	2.03411731902747e-11	2.01823002754509e-11	2.01823002754509e-11	2.01823002754509e-11	2.03063121873015e-11	6.6547900523517e-10	2.01823002754509e-11	2.01823002754509e-11	1	0.984884261580242	2.03259631348374e-11	2.01823002754509e-11	3.20406423615083e-09	2.01823002754509e-11	2.01823002754509e-11
purple	Kidney	2.04193328912083e-11	2.01823002754509e-11	2.01823002754509e-11	2.01823002754509e-11	2.03252970010226e-11	3.36829053537713e-09	2.01823002754509e-11	2.01823002754509e-11	0.984884261580242	1	2.01823002754509e-11	2.01823002754509e-11	6.68794153391161e-09	2.01823002754509e-11	2.01823002754509e-11
purple	Brain	2.01823002754509e-11	2.01823002754509e-11	2.01823002754509e-11	2.01823002754509e-11	2.01823002754509e-11	2.01823002754509e-11	2.01823002754509e-11	2.01823002754509e-11	2.03259631348374e-11	2.01823002754509e-11	1	2.01823002754509e-11	2.01823002754509e-11	2.01823002754509e-11	2.01823002754509e-11
purple	Esophagus	2.03645988960943e-11	2.01823002754509e-11	2.01823002754509e-11	0.98938870960396	2.01823002754509e-11	2.01823002754509e-11	2.01823002754509e-11	2.01823002754509e-11	2.01823002754509e-11	2.01823002754509e-11	2.01823002754509e-11	1	2.01823002754509e-11	6.22659258497915e-06	2.02982075592217e-11
purple	Colon	0.000128912109709223	2.01823002754509e-11	2.0296098135475e-11	2.01823002754509e-11	0.872558928557388	0.99327988180986	2.01823002754509e-11	2.01823002754509e-11	3.20406423615083e-09	6.68794153391161e-09	2.01823002754509e-11	2.01823002754509e-11	1	2.01823002754509e-11	2.01823002754509e-11
purple	Breast	1.14605050116623e-07	2.01823002754509e-11	2.01823002754509e-11	2.03277394916768e-11	2.01823002754509e-11	2.01823002754509e-11	2.01823002754509e-11	2.01823002754509e-11	2.01823002754509e-11	2.01823002754509e-11	2.01823002754509e-11	6.22659258497915e-06	2.01823002754509e-11	1	1.37285997903192e-07
purple	Bladder	0.0431234462763419	2.01823002754509e-11	1.3540531123013e-06	2.01823002754509e-11	2.01823002754509e-11	2.01823002754509e-11	2.01823002754509e-11	5.2442272746589e-11	2.01823002754509e-11	2.01823002754509e-11	2.01823002754509e-11	2.02982075592217e-11	2.01823002754509e-11	1.37285997903192e-07	1
red	Uterus	1	2.03158601053133e-11	3.05803093958446e-08	2.03267402909546e-11	0.0142041532800318	2.01823002754509e-11	5.81684396205873e-08	2.02307059993245e-11	0.999999999999049	3.52302462873766e-05	2.03230765549733e-11	0.898698345721204	0.999592927976743	0.125966786795772	0.24993754424808
red	Testis	2.03158601053133e-11	1	2.03177474844551e-11	0.8215016966875	2.01823002754509e-11	6.52223452357603e-07	2.03115302355172e-11	2.01823002754509e-11	2.01823002754509e-11	2.01823002754509e-11	0.131517958470426	2.01823002754509e-11	2.01823002754509e-11	2.01823002754509e-11	2.01823002754509e-11
red	Stomach	3.05803093958446e-08	2.03177474844551e-11	1	2.03257410902324e-11	2.01823002754509e-11	2.01823002754509e-11	1	2.01823002754509e-11	2.01823002754509e-11	0.0331511503643365	2.03037586743449e-11	9.53228607158962e-11	2.01823002754509e-11	2.03244088226029e-11	2.01823002754509e-11
red	Skin	2.03267402909546e-11	0.8215016966875	2.03257410902324e-11	1	2.01823002754509e-11	2.03245198449054e-11	2.03191907743872e-11	2.01823002754509e-11	2.01823002754509e-11	2.01823002754509e-11	0.974351580256738	2.01823002754509e-11	2.01823002754509e-11	2.01823002754509e-11	2.01823002754509e-11
red	Prostate	0.0142041532800318	2.01823002754509e-11	2.01823002754509e-11	2.01823002754509e-11	1	2.01823002754509e-11	2.01823002754509e-11	2.01823002754509e-11	2.03193017966896e-11	2.01823002754509e-11	2.01823002754509e-11	2.03084216110483e-11	5.85481005510591e-06	2.01823002754509e-11	0.798049245482687
red	Pancreas	2.01823002754509e-11	6.52223452357603e-07	2.01823002754509e-11	2.03245198449054e-11	2.01823002754509e-11	1	2.01823002754509e-11	2.01823002754509e-11	2.01823002754509e-11	2.01823002754509e-11	2.03087546779557e-11	2.01823002754509e-11	2.01823002754509e-11	2.01823002754509e-11	2.01823002754509e-11
red	Ovary	5.81684396205873e-08	2.03115302355172e-11	1	2.03191907743872e-11	2.01823002754509e-11	2.01823002754509e-11	1	2.01823002754509e-11	2.01823002754509e-11	0.0776138459129497	2.02993177822464e-11	3.17016191075936e-10	2.01823002754509e-11	2.04050110141907e-11	2.01823002754509e-11
red	Lung	2.02307059993245e-11	2.01823002754509e-11	2.01823002754509e-11	2.01823002754509e-11	2.01823002754509e-11	2.01823002754509e-11	2.01823002754509e-11	1	2.01823002754509e-11	2.01823002754509e-11	2.01823002754509e-11	2.01823002754509e-11	2.01823002754509e-11	2.01823002754509e-11	2.01823002754509e-11
red	Liver	0.999999999999049	2.01823002754509e-11	2.01823002754509e-11	2.01823002754509e-11	2.03193017966896e-11	2.01823002754509e-11	2.01823002754509e-11	2.01823002754509e-11	1	2.01823002754509e-11	2.01823002754509e-11	0.268229422047754	0.509365262127549	1.1467933269671e-09	6.32853126569799e-08
red	Kidney	3.52302462873766e-05	2.01823002754509e-11	0.0331511503643365	2.01823002754509e-11	2.01823002754509e-11	2.01823002754509e-11	0.0776138459129497	2.01823002754509e-11	2.01823002754509e-11	1	2.01823002754509e-11	5.6346495909132e-06	2.01823002754509e-11	2.25960772315403e-09	2.01823002754509e-11
red	Brain	2.03230765549733e-11	0.131517958470426	2.03037586743449e-11	0.974351580256738	2.01823002754509e-11	2.03087546779557e-11	2.02993177822464e-11	2.01823002754509e-11	2.01823002754509e-11	2.01823002754509e-11	1	2.01823002754509e-11	2.01823002754509e-11	2.01823002754509e-11	2.01823002754509e-11
red	Esophagus	0.898698345721204	2.01823002754509e-11	9.53228607158962e-11	2.01823002754509e-11	2.03084216110483e-11	2.01823002754509e-11	3.17016191075936e-10	2.01823002754509e-11	0.268229422047754	5.6346495909132e-06	2.01823002754509e-11	1	0.000404646110032547	0.85843832544518	2.19753104602205e-11
red	Colon	0.999592927976743	2.01823002754509e-11	2.01823002754509e-11	2.01823002754509e-11	5.85481005510591e-06	2.01823002754509e-11	2.01823002754509e-11	2.01823002754509e-11	0.509365262127549	2.01823002754509e-11	2.01823002754509e-11	0.000404646110032547	1	2.03396188780403e-11	0.0489705533586946
red	Breast	0.125966786795772	2.01823002754509e-11	2.03244088226029e-11	2.01823002754509e-11	2.01823002754509e-11	2.01823002754509e-11	2.04050110141907e-11	2.01823002754509e-11	1.1467933269671e-09	2.25960772315403e-09	2.01823002754509e-11	0.85843832544518	2.03396188780403e-11	1	2.01823002754509e-11
red	Bladder	0.24993754424808	2.01823002754509e-11	2.01823002754509e-11	2.01823002754509e-11	0.798049245482687	2.01823002754509e-11	2.01823002754509e-11	2.01823002754509e-11	6.32853126569799e-08	2.01823002754509e-11	2.01823002754509e-11	2.19753104602205e-11	0.0489705533586946	2.01823002754509e-11	1
turquoise	Uterus	1	2.01823002754509e-11	0.00019411109107681	1	2.03281835808866e-11	2.01823002754509e-11	1	2.03370653650836e-11	0.568181461804354	0.00044859434625022	0.650646849927923	0.0133808655405325	0.000606773220400703	0.629516747901671	3.477969523491e-07
turquoise	Testis	2.01823002754509e-11	1	2.01823002754509e-11	2.01823002754509e-11	2.01823002754509e-11	2.01823002754509e-11	2.01823002754509e-11	2.01823002754509e-11	2.01823002754509e-11	2.01823002754509e-11	2.01823002754509e-11	2.01823002754509e-11	2.01823002754509e-11	2.01823002754509e-11	2.01823002754509e-11
turquoise	Stomach	0.00019411109107681	2.01823002754509e-11	1	2.03248529118127e-11	2.01823002754509e-11	2.01823002754509e-11	2.03164152168256e-11	2.01823002754509e-11	5.20030277645356e-05	0.999945209556009	2.01823002754509e-11	0.997815145302198	2.01823002754509e-11	2.01823002754509e-11	2.01823002754509e-11
turquoise	Skin	1	2.01823002754509e-11	2.03248529118127e-11	1	2.01823002754509e-11	2.01823002754509e-11	1	2.01823002754509e-11	4.3355192325345e-05	2.01823002754509e-11	8.15119481842874e-05	1.17247223041517e-09	2.02917682656789e-11	6.79747268717001e-06	2.01823002754509e-11
turquoise	Prostate	2.03281835808866e-11	2.01823002754509e-11	2.01823002754509e-11	2.01823002754509e-11	1	2.01823002754509e-11	2.01823002754509e-11	0.999931121078797	2.01823002754509e-11	2.01823002754509e-11	2.01823002754509e-11	2.01823002754509e-11	2.03264072240472e-11	2.01823002754509e-11	2.03569383572244e-11
turquoise	Pancreas	2.01823002754509e-11	2.01823002754509e-11	2.01823002754509e-11	2.01823002754509e-11	2.01823002754509e-11	1	2.01823002754509e-11	2.01823002754509e-11	2.01823002754509e-11	2.01823002754509e-11	2.01823002754509e-11	2.01823002754509e-11	2.01823002754509e-11	2.01823002754509e-11	2.01823002754509e-11
turquoise	Ovary	1	2.01823002754509e-11	2.03164152168256e-11	1	2.01823002754509e-11	2.01823002754509e-11	1	2.01823002754509e-11	0.000116083796184885	2.02533545490269e-11	0.000107350054904032	3.45760409192764e-09	2.02988736930365e-11	1.11999401415375e-05	2.01823002754509e-11
turquoise	Lung	2.03370653650836e-11	2.01823002754509e-11	2.01823002754509e-11	2.01823002754509e-11	0.999931121078797	2.01823002754509e-11	2.01823002754509e-11	1	2.01823002754509e-11	2.01823002754509e-11	2.01823002754509e-11	2.01823002754509e-11	2.03226324657635e-11	2.01823002754509e-11	2.03127514808443e-11
turquoise	Liver	0.568181461804354	2.01823002754509e-11	5.20030277645356e-05	4.3355192325345e-05	2.01823002754509e-11	2.01823002754509e-11	0.000116083796184885	2.01823002754509e-11	1	2.59211399475934e-05	2.03237426887881e-11	0.263846219312149	2.01823002754509e-11	2.022193523743e-11	2.01823002754509e-11
turquoise	Kidney	0.00044859434625022	2.01823002754509e-11	0.999945209556009	2.01823002754509e-11	2.01823002754509e-11	2.01823002754509e-11	2.02533545490269e-11	2.01823002754509e-11	2.59211399475934e-05	1	2.01823002754509e-11	0.999996018002389	2.01823002754509e-11	2.01823002754509e-11	2.01823002754509e-11
turquoise	Brain	0.650646849927923	2.01823002754509e-11	2.01823002754509e-11	8.15119481842874e-05	2.01823002754509e-11	2.01823002754509e-11	0.000107350054904032	2.01823002754509e-11	2.03237426887881e-11	2.01823002754509e-11	1	2.03231875772758e-11	3.06071969149446e-05	1	2.03155270384059e-11
turquoise	Esophagus	0.0133808655405325	2.01823002754509e-11	0.997815145302198	1.17247223041517e-09	2.01823002754509e-11	2.01823002754509e-11	3.45760409192764e-09	2.01823002754509e-11	0.263846219312149	0.999996018002389	2.03231875772758e-11	1	2.01823002754509e-11	2.01960670409562e-11	2.01823002754509e-11
turquoise	Colon	0.000606773220400703	2.01823002754509e-11	2.01823002754509e-11	2.02917682656789e-11	2.03264072240472e-11	2.01823002754509e-11	2.02988736930365e-11	2.03226324657635e-11	2.01823002754509e-11	2.01823002754509e-11	3.06071969149446e-05	2.01823002754509e-11	1	3.20543868137513e-06	0.405645725349217
turquoise	Breast	0.629516747901671	2.01823002754509e-11	2.01823002754509e-11	6.79747268717001e-06	2.01823002754509e-11	2.01823002754509e-11	1.11999401415375e-05	2.01823002754509e-11	2.022193523743e-11	2.01823002754509e-11	1	2.01960670409562e-11	3.20543868137513e-06	1	2.03203009974118e-11
turquoise	Bladder	3.477969523491e-07	2.01823002754509e-11	2.01823002754509e-11	2.01823002754509e-11	2.03569383572244e-11	2.01823002754509e-11	2.01823002754509e-11	2.03127514808443e-11	2.01823002754509e-11	2.01823002754509e-11	2.03155270384059e-11	2.01823002754509e-11	0.405645725349217	2.03203009974118e-11	1
white	Uterus	1	2.0943247136529e-11	8.59975712863559e-09	0.913548494304555	0.682391475382953	2.01823002754509e-11	2.03097538786778e-11	0.99735292174844	2.71433166302293e-05	2.0323964733393e-11	2.01823002754509e-11	0.0147619682107565	4.61704742216185e-08	5.35834443482486e-08	0.967086025200035
white	Testis	2.0943247136529e-11	1	0.0911548388798854	2.03244088226029e-11	2.03190797520847e-11	2.01882954797838e-11	2.01823002754509e-11	2.01823002754509e-11	2.61078256292846e-05	0.321423993486191	3.23723270412302e-10	1.9970184972351e-07	0.0773425425825746	0.00151396991262964	2.03261851794423e-11
white	Stomach	8.59975712863559e-09	0.0911548388798854	1	2.0328516647794e-11	2.0312196369332e-11	2.01823002754509e-11	2.01823002754509e-11	2.01823002754509e-11	0.264209548878289	2.03090877448631e-11	2.01823002754509e-11	0.00405990586935434	0.999999999992085	0.994329657426889	2.03221883765536e-11
white	Skin	0.913548494304555	2.03244088226029e-11	2.0328516647794e-11	1	0.999910699929275	2.01823002754509e-11	2.01823002754509e-11	0.971593861554512	1.16884502077141e-10	2.01823002754509e-11	2.01823002754509e-11	0.0158979128149926	2.03278505139792e-11	2.02967642692897e-11	0.999999996703651
white	Prostate	0.682391475382953	2.03190797520847e-11	2.0312196369332e-11	0.999910699929275	1	2.01823002754509e-11	2.01823002754509e-11	0.312339883496832	6.65264365817819e-09	2.01823002754509e-11	2.01823002754509e-11	0.105821061246113	2.03244088226029e-11	2.03244088226029e-11	0.994602579574822
white	Pancreas	2.01823002754509e-11	2.01882954797838e-11	2.01823002754509e-11	2.01823002754509e-11	2.01823002754509e-11	1	2.01823002754509e-11	2.01823002754509e-11	2.01823002754509e-11	2.01823002754509e-11	2.87971868573322e-11	2.01823002754509e-11	2.01823002754509e-11	2.01823002754509e-11	2.01823002754509e-11
white	Ovary	2.03097538786778e-11	2.01823002754509e-11	2.01823002754509e-11	2.01823002754509e-11	2.01823002754509e-11	2.01823002754509e-11	1	2.01823002754509e-11	2.01823002754509e-11	2.01823002754509e-11	2.01823002754509e-11	2.01823002754509e-11	2.01823002754509e-11	2.01823002754509e-11	2.01823002754509e-11
white	Lung	0.99735292174844	2.01823002754509e-11	2.01823002754509e-11	0.971593861554512	0.312339883496832	2.01823002754509e-11	2.01823002754509e-11	1	2.03267402909546e-11	2.01823002754509e-11	2.01823002754509e-11	2.33005133606357e-05	2.01823002754509e-11	2.01823002754509e-11	0.999627112598258
white	Liver	2.71433166302293e-05	2.61078256292846e-05	0.264209548878289	1.16884502077141e-10	6.65264365817819e-09	2.01823002754509e-11	2.01823002754509e-11	2.03267402909546e-11	1	2.01823002754509e-11	2.01823002754509e-11	0.866132404933189	0.591865765306012	0.762341235276662	3.86797260887306e-11
white	Kidney	2.0323964733393e-11	0.321423993486191	2.03090877448631e-11	2.01823002754509e-11	2.01823002754509e-11	2.01823002754509e-11	2.01823002754509e-11	2.01823002754509e-11	2.01823002754509e-11	1	2.03829175760006e-11	2.01929584164873e-11	2.03002059606661e-11	2.01823002754509e-11	2.01823002754509e-11
white	Brain	2.01823002754509e-11	3.23723270412302e-10	2.01823002754509e-11	2.01823002754509e-11	2.01823002754509e-11	2.87971868573322e-11	2.01823002754509e-11	2.01823002754509e-11	2.01823002754509e-11	2.03829175760006e-11	1	2.01823002754509e-11	2.01823002754509e-11	2.01823002754509e-11	2.01823002754509e-11
white	Esophagus	0.0147619682107565	1.9970184972351e-07	0.00405990586935434	0.0158979128149926	0.105821061246113	2.01823002754509e-11	2.01823002754509e-11	2.33005133606357e-05	0.866132404933189	2.01929584164873e-11	2.01823002754509e-11	1	0.0197727346712916	0.0239803976709947	0.00596817550940121
white	Colon	4.61704742216185e-08	0.0773425425825746	0.999999999992085	2.03278505139792e-11	2.03244088226029e-11	2.01823002754509e-11	2.01823002754509e-11	2.01823002754509e-11	0.591865765306012	2.03002059606661e-11	2.01823002754509e-11	0.0197727346712916	1	0.999952099908596	2.03490557737496e-11
white	Breast	5.35834443482486e-08	0.00151396991262964	0.994329657426889	2.02967642692897e-11	2.03244088226029e-11	2.01823002754509e-11	2.01823002754509e-11	2.01823002754509e-11	0.762341235276662	2.01823002754509e-11	2.01823002754509e-11	0.0239803976709947	0.999952099908596	1	2.02626804224337e-11
white	Bladder	0.967086025200035	2.03261851794423e-11	2.03221883765536e-11	0.999999996703651	0.994602579574822	2.01823002754509e-11	2.01823002754509e-11	0.999627112598258	3.86797260887306e-11	2.01823002754509e-11	2.01823002754509e-11	0.00596817550940121	2.03490557737496e-11	2.02626804224337e-11	1
