# Supplementary material for: Pan‐cancer RNA‐seq data stratifies tumours by some hallmarks of cancer
Source: J Cell Mol Med. 2019 Nov 15;24(1):418–30. doi: 10.1111/jcmm.14746 (PMC6933344; doi:10.1111/jcmm.14746)
Supplement: Supplementary file 8 [file JCMM-24-418-s008.csv]

Module_File	Geneset	Description	Link	C	O	E	R	P_Value	FDR	Overlap_Genes_Entrez	Overlap_Genes_ENSG	Number_of_Enriched_Genes
/module_black.txt	WP2328	Allograft Rejection	http://www.wikipathways.org/wpi/PathwayWidget.php?id=WP2328&label[]=CXCL9&label[]=IFNG&label[]=CD40LG&label[]=CD28&label[]=PRF1&label[]=FASLG&colors=steelblue	89	6	0.348070056	17.23790914	8.32E-07	0.000311232	356;959;5551;3458;4283;940	ENSG00000138755;ENSG00000111537;ENSG00000102245;ENSG00000178562;ENSG00000180644;ENSG00000117560	6
/module_black.txt	WP453	Inflammatory Response Pathway	http://www.wikipathways.org/wpi/PathwayWidget.php?id=WP453&label[]=IFNG&label[]=CD40LG&label[]=CD28&label[]=IL2RG&colors=steelblue	30	4	0.117326985	34.09275362	4.56E-06	0.000852031	3561;3458;959;940	ENSG00000111537;ENSG00000102245;ENSG00000178562;ENSG00000147168	4
/module_black.txt	WP455	GPCRs, Class A Rhodopsin-like	http://www.wikipathways.org/wpi/PathwayWidget.php?id=WP455&label[]=GPR171&label[]=P2RY10&label[]=GPR18&label[]=CCR4&label[]=GPR174&label[]=CCR2&label[]=CCR5&colors=steelblue	257	7	1.005101173	6.964473016	3.77E-05	0.00469454	729230;1234;1233;29909;2841;84636;27334	ENSG00000174946;ENSG00000078589;ENSG00000125245;ENSG00000183813;ENSG00000147138;ENSG00000121807;ENSG00000160791	7
/module_black.txt	WP3863	T-Cell antigen Receptor (TCR) pathway during Staphylococcus aureus infection	http://www.wikipathways.org/wpi/PathwayWidget.php?id=WP3863&label[]=IFNG&label[]=CD40LG&label[]=CD28&label[]=PDCD1&colors=steelblue	62	4	0.242475769	16.49649369	8.54E-05	0.007981268	959;3458;5133;940	ENSG00000111537;ENSG00000102245;ENSG00000178562;ENSG00000188389	4
/module_black.txt	WP2583	T-Cell Receptor and Co-stimulatory Signaling	http://www.wikipathways.org/wpi/PathwayWidget.php?id=WP2583&label[]=CD28&label[]=PDCD1&label[]=CD8B&colors=steelblue	29	3	0.113416086	26.45127436	0.000178718	0.013368082	5133;940;926	ENSG00000178562;ENSG00000188389;ENSG00000172116	3
/module_black.txt	WP4298	Viral Acute Myocarditis	http://www.wikipathways.org/wpi/PathwayWidget.php?id=WP4298&label[]=IFNG&label[]=CD40LG&label[]=ITGAL&label[]=CCR5&colors=steelblue	84	4	0.328515559	12.17598344	0.000278867	0.01738271	3683;959;3458;1234	ENSG00000111537;ENSG00000102245;ENSG00000005844;ENSG00000160791	4
/module_blue.txt	WP558	Complement and Coagulation Cascades	http://www.wikipathways.org/wpi/PathwayWidget.php?id=WP558&label[]=MASP2&label[]=PROC&label[]=F7&label[]=KLKB1&label[]=F9&label[]=SERPINC1&label[]=CPB2&label[]=F13B&label[]=C8G&label[]=F2&label[]=C9&label[]=SERPIND1&label[]=PLG&label[]=FGB&label[]=KNG1&colors=steelblue	58	15	0.779119197	19.25250982	4.44E-16	1.66E-13	5340;2155;2147;2165;3053;10747;2158;5624;1361;3818;2244;733;735;462;3827	ENSG00000009724;ENSG00000115718;ENSG00000057593;ENSG00000164344;ENSG00000101981;ENSG00000117601;ENSG00000080618;ENSG00000143278;ENSG00000176919;ENSG00000180210;ENSG00000113600;ENSG00000099937;ENSG00000122194;ENSG00000171564;ENSG00000113889	15
/module_blue.txt	WP2806	Human Complement System	http://www.wikipathways.org/wpi/PathwayWidget.php?id=WP2806&label[]=MASP2&label[]=CFHR2&label[]=C8A&label[]=KLKB1&label[]=APOA1&label[]=CFHR4&label[]=APCS&label[]=ALB&label[]=MBL2&label[]=F11&label[]=CRP&label[]=C9&label[]=FGG&label[]=PLG&label[]=FGB&label[]=C5&label[]=FGA&colors=steelblue	96	17	1.289576603	13.18262131	3.33E-15	6.23E-13	3080;2266;2160;10877;3818;1401;5340;2243;10747;325;727;4153;213;731;335;2244;735	ENSG00000009724;ENSG00000080910;ENSG00000157131;ENSG00000164344;ENSG00000118137;ENSG00000134365;ENSG00000132703;ENSG00000163631;ENSG00000165471;ENSG00000088926;ENSG00000132693;ENSG00000113600;ENSG00000171557;ENSG00000122194;ENSG00000171564;ENSG00000106804;ENSG00000171560	17
/module_blue.txt	WP272	Blood Clotting Cascade	http://www.wikipathways.org/wpi/PathwayWidget.php?id=WP272&label[]=F7&label[]=KLKB1&label[]=F9&label[]=F13B&label[]=F11&label[]=F2&label[]=FGG&label[]=PLG&label[]=FGB&label[]=FGA&colors=steelblue	23	10	0.308961061	32.36653825	1.06E-13	1.32E-11	5340;2155;2243;2165;2160;3818;2158;2147;2266;2244	ENSG00000057593;ENSG00000164344;ENSG00000101981;ENSG00000143278;ENSG00000088926;ENSG00000180210;ENSG00000171557;ENSG00000122194;ENSG00000171564;ENSG00000171560	10
/module_blue.txt	WP2879	Farnesoid X Receptor Pathway	http://www.wikipathways.org/wpi/PathwayWidget.php?id=WP2879&label[]=CYP8B1&label[]=ABCB4&label[]=CYP3A4&label[]=UGT2B4&label[]=BAAT&label[]=SLC10A1&label[]=SULT2A1&label[]=CYP7A1&label[]=ABCB11&colors=steelblue	19	9	0.255228703	35.26249167	7.41E-13	6.92E-11	7363;5244;6554;1582;1581;570;1576;6822;8647	ENSG00000180432;ENSG00000005471;ENSG00000160868;ENSG00000156096;ENSG00000136881;ENSG00000100652;ENSG00000105398;ENSG00000167910;ENSG00000073734	9
/module_blue.txt	WP2289	Drug Induction of Bile Acid Pathway	http://www.wikipathways.org/wpi/PathwayWidget.php?id=WP2289&label[]=CYP3A4&label[]=BAAT&label[]=SLCO1B1&label[]=SLC10A1&label[]=SULT2A1&label[]=CYP7A1&label[]=NR1I3&label[]=ABCB11&colors=steelblue	17	8	0.228362523	35.03201787	1.63E-11	1.22E-09	9970;6554;1581;570;1576;6822;8647;10599	ENSG00000160868;ENSG00000136881;ENSG00000134538;ENSG00000100652;ENSG00000105398;ENSG00000167910;ENSG00000143257;ENSG00000073734	8
/module_blue.txt	WP430	Statin Pathway	http://www.wikipathways.org/wpi/PathwayWidget.php?id=WP430&label[]=APOA5&label[]=APOA1&label[]=ABCG5&label[]=APOA2&label[]=MTTP&label[]=CYP7A1&label[]=ABCG8&label[]=APOC3&label[]=APOB&colors=steelblue	29	9	0.389559599	23.10301179	7.21E-11	4.49E-09	1581;335;336;338;4547;64241;64240;116519;345	ENSG00000110243;ENSG00000118137;ENSG00000138075;ENSG00000158874;ENSG00000138823;ENSG00000167910;ENSG00000143921;ENSG00000110245;ENSG00000084674	9
/module_blue.txt	WP299	Nuclear Receptors in Lipid Metabolism and Toxicity	http://www.wikipathways.org/wpi/PathwayWidget.php?id=WP299&label[]=CYP2E1&label[]=CYP8B1&label[]=ABCB4&label[]=CYP3A4&label[]=CYP2C9&label[]=ABCG5&label[]=CYP7A1&label[]=NR1I3&label[]=ABCB11&colors=steelblue	33	9	0.443291957	20.30264672	2.66E-10	1.42E-08	5244;1582;1581;1576;8647;1559;64240;9970;1571	ENSG00000130649;ENSG00000180432;ENSG00000005471;ENSG00000160868;ENSG00000138109;ENSG00000138075;ENSG00000167910;ENSG00000143257;ENSG00000073734	9
/module_blue.txt	WP2882	Nuclear Receptors Meta-Pathway	http://www.wikipathways.org/wpi/PathwayWidget.php?id=WP2882&label[]=CYP8B1&label[]=ABCB4&label[]=CYP3A4&label[]=UGT2B4&label[]=BAAT&label[]=CYP2C9&label[]=SLCO1B1&label[]=UGT1A4&label[]=SLC10A1&label[]=APOA5&label[]=APOA1&label[]=ABCG5&label[]=APOA2&label[]=SULT2A1&label[]=IGFBP1&label[]=UGT1A1&label[]=CYP7A1&label[]=NR1I3&label[]=ABCG8&label[]=ABCB11&label[]=APOC3&colors=steelblue	318	21	4.271722496	4.916049678	5.45E-10	2.55E-08	1582;1581;1576;8647;7363;6822;3484;116519;54658;54657;10599;6554;64241;64240;5244;570;335;336;1559;9970;345	ENSG00000180432;ENSG00000005471;ENSG00000160868;ENSG00000156096;ENSG00000136881;ENSG00000138109;ENSG00000134538;ENSG00000244474;ENSG00000100652;ENSG00000110243;ENSG00000118137;ENSG00000138075;ENSG00000158874;ENSG00000105398;ENSG00000146678;ENSG00000241635;ENSG00000167910;ENSG00000143257;ENSG00000143921;ENSG00000073734;ENSG00000110245	21
/module_blue.txt	WP691	Tamoxifen metabolism	http://www.wikipathways.org/wpi/PathwayWidget.php?id=WP691&label[]=CYP2E1&label[]=CYP3A4&label[]=CYP2C9&label[]=UGT1A4&label[]=SULT2A1&label[]=CYP2C8&label[]=CYP2D6&colors=steelblue	21	7	0.282094882	24.81434599	6.03E-09	2.50E-07	1571;1558;1565;1576;54657;6822;1559	ENSG00000130649;ENSG00000160868;ENSG00000138109;ENSG00000244474;ENSG00000105398;ENSG00000138115;ENSG00000100197	7
/module_blue.txt	WP1533	Vitamin B12 Metabolism	http://www.wikipathways.org/wpi/PathwayWidget.php?id=WP1533&label[]=SAA4&label[]=F7&label[]=APOA1&label[]=ALB&label[]=CRP&label[]=F2&label[]=MAT1A&label[]=PLG&label[]=APOB&colors=steelblue	50	9	0.671654481	13.39974684	1.44E-08	5.37E-07	5340;2155;2147;4143;6291;213;335;338;1401	ENSG00000148965;ENSG00000057593;ENSG00000118137;ENSG00000163631;ENSG00000132693;ENSG00000180210;ENSG00000151224;ENSG00000122194;ENSG00000084674	9
/module_blue.txt	WP1604	Codeine and Morphine Metabolism	http://www.wikipathways.org/wpi/PathwayWidget.php?id=WP1604&label[]=CYP3A4&label[]=UGT2B4&label[]=SLCO1B1&label[]=UGT1A1&label[]=CYP2C8&label[]=CYP2D6&colors=steelblue	15	6	0.201496344	29.77721519	2.20E-08	7.49E-07	7363;1558;1576;1565;54658;10599	ENSG00000160868;ENSG00000156096;ENSG00000134538;ENSG00000241635;ENSG00000138115;ENSG00000100197	6
/module_blue.txt	WP702	Metapathway biotransformation Phase I and II	http://www.wikipathways.org/wpi/PathwayWidget.php?id=WP702&label[]=CYP2E1&label[]=CYP8B1&label[]=CYP3A4&label[]=UGT2B4&label[]=BAAT&label[]=CYP2C9&label[]=UGT1A4&label[]=AKR1D1&label[]=SULT2A1&label[]=AKR1C4&label[]=UGT1A1&label[]=CYP7A1&label[]=CYP2C8&label[]=CYP2D6&colors=steelblue	183	14	2.458255399	5.695095801	1.03E-07	3.21E-06	1582;1581;1576;1109;54658;54657;7363;6822;6718;570;1558;1559;1571;1565	ENSG00000130649;ENSG00000180432;ENSG00000160868;ENSG00000156096;ENSG00000136881;ENSG00000138109;ENSG00000244474;ENSG00000122787;ENSG00000105398;ENSG00000198610;ENSG00000241635;ENSG00000167910;ENSG00000138115;ENSG00000100197	14
/module_blue.txt	WP176	Folate Metabolism	http://www.wikipathways.org/wpi/PathwayWidget.php?id=WP176&label[]=SAA4&label[]=F7&label[]=APOA1&label[]=ALB&label[]=CRP&label[]=F2&label[]=MAT1A&label[]=PLG&label[]=APOB&colors=steelblue	66	9	0.886583914	10.15132336	1.79E-07	5.14E-06	5340;2155;2147;4143;6291;213;335;338;1401	ENSG00000148965;ENSG00000057593;ENSG00000118137;ENSG00000163631;ENSG00000132693;ENSG00000180210;ENSG00000151224;ENSG00000122194;ENSG00000084674	9
/module_blue.txt	WP545	Complement Activation	http://www.wikipathways.org/wpi/PathwayWidget.php?id=WP545&label[]=MASP2&label[]=C8A&label[]=C8G&label[]=C9&label[]=C5&label[]=C8B&colors=steelblue	22	6	0.295527971	20.30264672	3.05E-07	8.15E-06	10747;731;732;733;735;727	ENSG00000009724;ENSG00000157131;ENSG00000176919;ENSG00000113600;ENSG00000106804;ENSG00000021852	6
/module_blue.txt	WP2878	PPAR Alpha Pathway	http://www.wikipathways.org/wpi/PathwayWidget.php?id=WP2878&label[]=CYP8B1&label[]=APOA5&label[]=APOA1&label[]=APOA2&label[]=CYP7A1&label[]=APOC3&colors=steelblue	26	6	0.34926033	17.17916261	9.01E-07	2.25E-05	1582;1581;335;336;116519;345	ENSG00000180432;ENSG00000110243;ENSG00000118137;ENSG00000158874;ENSG00000167910;ENSG00000110245	6
/module_blue.txt	WP206	Fatty Acid Omega Oxidation	http://www.wikipathways.org/wpi/PathwayWidget.php?id=WP206&label[]=CYP2E1&label[]=ADH4&label[]=ADH1A&label[]=CYP3A4&label[]=CYP2D6&colors=steelblue	15	5	0.201496344	24.81434599	1.04E-06	2.43E-05	1571;124;1576;1565;127	ENSG00000130649;ENSG00000198099;ENSG00000187758;ENSG00000160868;ENSG00000100197	5
/module_blue.txt	WP2875	Constitutive Androstane Receptor Pathway	http://www.wikipathways.org/wpi/PathwayWidget.php?id=WP2875&label[]=CYP3A4&label[]=CYP2C9&label[]=UGT1A4&label[]=SULT2A1&label[]=UGT1A1&label[]=NR1I3&colors=steelblue	32	6	0.429858868	13.95806962	3.33E-06	7.32E-05	1576;54658;54657;6822;1559;9970	ENSG00000160868;ENSG00000138109;ENSG00000244474;ENSG00000105398;ENSG00000241635;ENSG00000143257	6
/module_blue.txt	WP2876	Pregnane X Receptor pathway	http://www.wikipathways.org/wpi/PathwayWidget.php?id=WP2876&label[]=CYP3A4&label[]=CYP2C9&label[]=SLCO1B1&label[]=UGT1A4&label[]=SULT2A1&label[]=UGT1A1&colors=steelblue	33	6	0.443291957	13.53509781	4.02E-06	8.36E-05	1576;54658;54657;6822;10599;1559	ENSG00000160868;ENSG00000138109;ENSG00000134538;ENSG00000244474;ENSG00000105398;ENSG00000241635	6
/module_blue.txt	WP2874	Liver X Receptor Pathway	http://www.wikipathways.org/wpi/PathwayWidget.php?id=WP2874&label[]=CYP3A4&label[]=ABCG5&label[]=CYP7A1&label[]=ABCG8&colors=steelblue	10	4	0.134330896	29.77721519	5.96E-06	0.000117296	64241;64240;1576;1581	ENSG00000160868;ENSG00000138075;ENSG00000167910;ENSG00000143921	4
/module_blue.txt	WP43	Oxidation by Cytochrome P450	http://www.wikipathways.org/wpi/PathwayWidget.php?id=WP43&label[]=CYP2E1&label[]=CYP8B1&label[]=CYP3A4&label[]=CYP2C9&label[]=CYP7A1&label[]=CYP2C8&label[]=CYP2D6&colors=steelblue	61	7	0.819418466	8.542643702	1.47E-05	0.000274751	1582;1581;1576;1558;1559;1571;1565	ENSG00000130649;ENSG00000180432;ENSG00000160868;ENSG00000138109;ENSG00000167910;ENSG00000138115;ENSG00000100197	7
/module_blue.txt	WP15	Selenium Micronutrient Network	http://www.wikipathways.org/wpi/PathwayWidget.php?id=WP15&label[]=SAA4&label[]=F7&label[]=APOA1&label[]=ALB&label[]=CRP&label[]=F2&label[]=PLG&label[]=APOB&colors=steelblue	86	8	1.155245707	6.924933765	1.69E-05	0.000300425	5340;2155;2147;6291;213;335;338;1401	ENSG00000148965;ENSG00000057593;ENSG00000118137;ENSG00000163631;ENSG00000132693;ENSG00000180210;ENSG00000122194;ENSG00000084674	8
/module_blue.txt	WP716	Vitamin A and Carotenoid Metabolism	http://www.wikipathways.org/wpi/PathwayWidget.php?id=WP716&label[]=CYP2E1&label[]=ADH4&label[]=ADH1A&label[]=ABCG5&label[]=ABCG8&colors=steelblue	43	5	0.577622853	8.656167206	0.000248569	0.004102599	64241;64240;1571;124;127	ENSG00000130649;ENSG00000198099;ENSG00000187758;ENSG00000138075;ENSG00000143921	5
/module_blue.txt	WP3942	PPAR signaling pathway	http://www.wikipathways.org/wpi/PathwayWidget.php?id=WP3942&label[]=CYP8B1&label[]=APOA5&label[]=APOA1&label[]=APOA2&label[]=CYP7A1&label[]=APOC3&colors=steelblue	67	6	0.900017004	6.666540714	0.000252299	0.004102599	1582;1581;116519;335;336;345	ENSG00000180432;ENSG00000110243;ENSG00000118137;ENSG00000158874;ENSG00000167910;ENSG00000110245	6
/module_blue.txt	WP698	Glucuronidation	http://www.wikipathways.org/wpi/PathwayWidget.php?id=WP698&label[]=UGT2B4&label[]=UGT1A4&label[]=UGT2B10&label[]=UGT1A1&colors=steelblue	26	4	0.34926033	11.45277507	0.000360219	0.005613414	7363;7365;54658;54657	ENSG00000156096;ENSG00000244474;ENSG00000109181;ENSG00000241635	4
/module_blue.txt	WP229	Irinotecan Pathway	http://www.wikipathways.org/wpi/PathwayWidget.php?id=WP229&label[]=CYP3A4&label[]=SLCO1B1&label[]=UGT1A1&colors=steelblue	13	3	0.174630165	17.17916261	0.000605657	0.009060625	1576;54658;10599	ENSG00000160868;ENSG00000134538;ENSG00000241635	3
/module_blue.txt	WP2877	Vitamin D Receptor Pathway	http://www.wikipathways.org/wpi/PathwayWidget.php?id=WP2877&label[]=CYP3A4&label[]=ORM2&label[]=CYP2C9&label[]=SULT2A1&label[]=ORM1&label[]=IGFBP1&label[]=CYP7A1&label[]=KNG1&label[]=CYP2D6&colors=steelblue	182	9	2.444822309	3.681249131	0.000678947	0.009766398	1581;3484;1576;3827;6822;5004;1559;1565;5005	ENSG00000160868;ENSG00000228278;ENSG00000138109;ENSG00000105398;ENSG00000229314;ENSG00000146678;ENSG00000167910;ENSG00000113889;ENSG00000100197	9
/module_brown.txt	NA	NA	NA	NA	NA	NA	NA	NA	NA	NA	NA	1
/module_cyan.txt	WP4239	Epithelial to mesenchymal transition in colorectal cancer	http://www.wikipathways.org/wpi/PathwayWidget.php?id=WP4239&label[]=CRB3&label[]=JUP&label[]=CLDN7&label[]=CLDN4&colors=steelblue	159	4	0.216289747	18.49371069	3.31E-05	0.012378955	92359;1366;1364;3728	ENSG00000130545;ENSG00000173801;ENSG00000181885;ENSG00000189143	4
/module_green.txt	WP3937	Microglia Pathogen Phagocytosis Pathway	http://www.wikipathways.org/wpi/PathwayWidget.php?id=WP3937&label[]=ITGAM&label[]=NCF4&label[]=SIGLEC7&label[]=FCGR1A&label[]=VAV1&label[]=C1QA&label[]=ITGB2&label[]=PIK3CG&label[]=TYROBP&label[]=C1QC&label[]=NCF2&label[]=FCER1G&label[]=C1QB&label[]=TREM2&colors=steelblue	40	14	0.312871961	44.74673913	0	0	3684;2207;712;713;4688;714;4689;2209;5294;27036;7305;3689;54209;7409	ENSG00000169896;ENSG00000100365;ENSG00000168995;ENSG00000150337;ENSG00000141968;ENSG00000173372;ENSG00000160255;ENSG00000105851;ENSG00000011600;ENSG00000159189;ENSG00000116701;ENSG00000158869;ENSG00000173369;ENSG00000095970	14
/module_green.txt	WP3945	TYROBP Causal Network	http://www.wikipathways.org/wpi/PathwayWidget.php?id=WP3945&label[]=ITGAM&label[]=ITGAX&label[]=ITGB2&label[]=RNASE6&label[]=TYROBP&label[]=C1QC&label[]=HCLS1&label[]=NCF2&label[]=ADAP2&colors=steelblue	61	9	0.47712974	18.86279401	6.16E-10	1.15E-07	3684;55803;714;4688;6039;3687;3689;3059;7305	ENSG00000169896;ENSG00000140678;ENSG00000160255;ENSG00000169413;ENSG00000011600;ENSG00000159189;ENSG00000180353;ENSG00000116701;ENSG00000184060	9
/module_green.txt	WP2806	Human Complement System	http://www.wikipathways.org/wpi/PathwayWidget.php?id=WP2806&label[]=FCGR3A&label[]=ITGAX&label[]=ITGB2&label[]=C3AR1&label[]=VSIG4&label[]=FPR1&colors=steelblue	96	6	0.750892705	7.99048913	8.94E-05	0.011147919	11326;2214;719;2357;3687;3689	ENSG00000203747;ENSG00000140678;ENSG00000160255;ENSG00000171860;ENSG00000155659;ENSG00000171051	6
/module_green.txt	WP3941	Oxidative Damage	http://www.wikipathways.org/wpi/PathwayWidget.php?id=WP3941&label[]=C1QA&label[]=C3AR1&label[]=C1QC&label[]=C1QB&colors=steelblue	40	4	0.312871961	12.78478261	0.000243752	0.022790792	712;713;714;719	ENSG00000173372;ENSG00000171860;ENSG00000159189;ENSG00000173369	4
/module_green.txt	WP545	Complement Activation	http://www.wikipathways.org/wpi/PathwayWidget.php?id=WP545&label[]=C1QA&label[]=C1QC&label[]=C1QB&colors=steelblue	22	3	0.172079578	17.43379447	0.0006216	0.046495659	712;713;714	ENSG00000173372;ENSG00000159189;ENSG00000173369	3
/module_greenyellow.txt	WP3940	One carbon metabolism and related pathways	http://www.wikipathways.org/wpi/PathwayWidget.php?id=WP3940&label[]=AGXT2&label[]=BHMT&label[]=DMGDH&label[]=BHMT2&colors=steelblue	52	4	0.16799864	23.8097166	1.91E-05	0.007144459	635;29958;23743;64902	ENSG00000113492;ENSG00000145692;ENSG00000132837;ENSG00000132840	4
/module_grey60.txt	NA	NA	NA	NA	NA	NA	NA	NA	NA	NA	NA	1
/module_lightcyan.txt	WP2911	miRNA targets in ECM and membrane receptors	http://www.wikipathways.org/wpi/PathwayWidget.php?id=WP2911&label[]=COL6A2&label[]=COL6A3&label[]=COL5A2&label[]=COL3A1&label[]=COL1A2&label[]=COL5A1&label[]=ITGA11&colors=steelblue	22	7	0.044890325	155.9356061	2.78E-15	1.04E-12	1281;1278;22801;1293;1292;1290;1289	ENSG00000142173;ENSG00000163359;ENSG00000204262;ENSG00000168542;ENSG00000164692;ENSG00000130635;ENSG00000137809	7
/module_lightcyan.txt	WP3932	Focal Adhesion-PI3K-Akt-mTOR-signaling pathway	http://www.wikipathways.org/wpi/PathwayWidget.php?id=WP3932&label[]=COL6A2&label[]=COL5A2&label[]=COL3A1&label[]=COL1A2&label[]=COL5A1&label[]=COL1A1&label[]=ITGA11&colors=steelblue	303	7	0.6182622	11.32205721	5.70E-07	0.000106644	1281;1278;1277;1292;1290;1289;22801	ENSG00000142173;ENSG00000204262;ENSG00000168542;ENSG00000164692;ENSG00000130635;ENSG00000108821;ENSG00000137809	7
/module_lightcyan.txt	WP3967	miR-509-3p alteration of YAP1/ECM axis	http://www.wikipathways.org/wpi/PathwayWidget.php?id=WP3967&label[]=COL3A1&label[]=COL5A1&label[]=COL1A1&colors=steelblue	17	3	0.034687978	86.48529412	4.34E-06	0.000541642	1281;1289;1277	ENSG00000168542;ENSG00000130635;ENSG00000108821	3
/module_lightcyan.txt	WP453	Inflammatory Response Pathway	http://www.wikipathways.org/wpi/PathwayWidget.php?id=WP453&label[]=COL3A1&label[]=COL1A2&label[]=COL1A1&colors=steelblue	30	3	0.061214079	49.00833333	2.56E-05	0.002009715	1281;1278;1277	ENSG00000168542;ENSG00000164692;ENSG00000108821	3
/module_lightcyan.txt	WP306	Focal Adhesion	http://www.wikipathways.org/wpi/PathwayWidget.php?id=WP306&label[]=COL6A2&label[]=COL5A2&label[]=COL1A2&label[]=COL1A1&label[]=ITGA11&colors=steelblue	198	5	0.404012923	12.37584175	2.69E-05	0.002009715	1278;1277;1292;1290;22801	ENSG00000142173;ENSG00000204262;ENSG00000164692;ENSG00000108821;ENSG00000137809	5
/module_lightcyan.txt	WP4172	PI3K-Akt Signaling Pathway	http://www.wikipathways.org/wpi/PathwayWidget.php?id=WP4172&label[]=COL6A2&label[]=COL6A3&label[]=COL1A2&label[]=COL1A1&label[]=ITGA11&colors=steelblue	340	5	0.693759565	7.207107843	0.000354316	0.022085689	1278;1277;1293;1292;22801	ENSG00000142173;ENSG00000163359;ENSG00000164692;ENSG00000108821;ENSG00000137809	5
/module_magenta.txt	WP2877	Vitamin D Receptor Pathway	http://www.wikipathways.org/wpi/PathwayWidget.php?id=WP2877&label[]=KRTAP10-7&label[]=KRTAP10-9&label[]=KRTAP8-1&label[]=KRTAP10-4&label[]=KRTAP12-2&colors=steelblue	182	5	0.185682707	26.92765568	1.57E-07	5.89E-05	353323;337879;386676;386672;386675	ENSG00000272804;ENSG00000221837;ENSG00000183640;ENSG00000215454;ENSG00000221864	5
/module_midnightblue.txt	NA	NA	NA	NA	NA	NA	NA	NA	NA	NA	NA	1
/module_pink.txt	WP3945	TYROBP Causal Network	http://www.wikipathways.org/wpi/PathwayWidget.php?id=WP3945&label[]=IL10RA&label[]=PLEK&label[]=IGSF6&label[]=SAMSN1&label[]=CD4&label[]=NCKAP1L&label[]=BIN2&label[]=CD84&label[]=CD37&colors=steelblue	61	9	0.23856487	37.72558803	5.50E-13	2.06E-10	5341;951;10261;920;51411;8832;64092;3071;3587	ENSG00000110324;ENSG00000115956;ENSG00000140749;ENSG00000155307;ENSG00000010610;ENSG00000123338;ENSG00000110934;ENSG00000066294;ENSG00000104894	9
/module_pink.txt	WP3937	Microglia Pathogen Phagocytosis Pathway	http://www.wikipathways.org/wpi/PathwayWidget.php?id=WP3937&label[]=CYBB&label[]=HCK&label[]=NCF1&label[]=NCKAP1L&colors=steelblue	40	4	0.15643598	25.56956522	1.48E-05	0.00276864	1536;3071;3055;653361	ENSG00000165168;ENSG00000101336;ENSG00000158517;ENSG00000123338	4
/module_pink.txt	WP3929	Chemokine signaling pathway	http://www.wikipathways.org/wpi/PathwayWidget.php?id=WP3929&label[]=DOCK2&label[]=WAS&label[]=HCK&label[]=NCF1&label[]=PIK3R5&colors=steelblue	164	5	0.641387519	7.795599152	0.000355198	0.044281407	7454;653361;3055;23533;1794	ENSG00000134516;ENSG00000015285;ENSG00000101336;ENSG00000158517;ENSG00000141506	5
/module_purple.txt	NA	NA	NA	NA	NA	NA	NA	NA	NA	NA	NA	1
/module_red.txt	NA	NA	NA	NA	NA	NA	NA	NA	NA	NA	NA	1
/module_salmon.txt	WP69	T-Cell antigen Receptor (TCR) Signaling Pathway	http://www.wikipathways.org/wpi/PathwayWidget.php?id=WP69&label[]=ICOS&label[]=ZAP70&label[]=CD3D&label[]=CD8A&label[]=CD247&label[]=CD3E&label[]=CD3G&label[]=ITK&colors=steelblue	90	8	0.214249277	37.33968254	6.11E-12	2.29E-09	915;916;917;919;925;7535;29851;3702	ENSG00000163600;ENSG00000115085;ENSG00000167286;ENSG00000153563;ENSG00000198821;ENSG00000198851;ENSG00000160654;ENSG00000113263	8
/module_salmon.txt	WP3863	T-Cell antigen Receptor (TCR) pathway during Staphylococcus aureus infection	http://www.wikipathways.org/wpi/PathwayWidget.php?id=WP3863&label[]=ICOS&label[]=ZAP70&label[]=CD3D&label[]=CD8A&label[]=LCK&label[]=ITK&colors=steelblue	62	6	0.147593947	40.65207373	3.02E-09	5.64E-07	915;925;7535;3932;29851;3702	ENSG00000163600;ENSG00000115085;ENSG00000167286;ENSG00000153563;ENSG00000182866;ENSG00000113263	6
/module_salmon.txt	WP2583	T-Cell Receptor and Co-stimulatory Signaling	http://www.wikipathways.org/wpi/PathwayWidget.php?id=WP2583&label[]=ZAP70&label[]=CD8A&label[]=LCK&label[]=ITK&colors=steelblue	29	4	0.069035878	57.9408867	4.61E-07	5.75E-05	7535;3932;925;3702	ENSG00000115085;ENSG00000153563;ENSG00000182866;ENSG00000113263	4
/module_salmon.txt	WP453	Inflammatory Response Pathway	http://www.wikipathways.org/wpi/PathwayWidget.php?id=WP453&label[]=ZAP70&label[]=IL2RB&label[]=LCK&colors=steelblue	30	3	0.071416426	42.00714286	4.20E-05	0.003926268	3560;7535;3932	ENSG00000115085;ENSG00000100385;ENSG00000182866	3
/module_salmon.txt	WP3929	Chemokine signaling pathway	http://www.wikipathways.org/wpi/PathwayWidget.php?id=WP3929&label[]=CCL5&label[]=CXCR3&label[]=CXCR6&label[]=ITK&colors=steelblue	164	4	0.390409794	10.2456446	0.000468985	0.035080099	6352;2833;10663;3702	ENSG00000271503;ENSG00000186810;ENSG00000172215;ENSG00000113263	4
/module_tan.txt	WP1539	Angiogenesis	http://www.wikipathways.org/wpi/PathwayWidget.php?id=WP1539&label[]=KDR&label[]=FLT1&label[]=TEK&colors=steelblue	24	3	0.065295018	45.9453125	3.23E-05	0.012082177	7010;3791;2321	ENSG00000128052;ENSG00000102755;ENSG00000120156	3
/module_turquoise.txt	WP179	Cell Cycle	http://www.wikipathways.org/wpi/PathwayWidget.php?id=WP179&label[]=PKMYT1&label[]=TTK&label[]=CHEK1&label[]=CDC6&label[]=DBF4&label[]=PLK1&label[]=CDC20&label[]=MCM6&label[]=CDC25C&label[]=CDC7&label[]=CCNE1&label[]=CCNA2&label[]=PCNA&label[]=E2F2&label[]=PTTG1&label[]=SKP2&label[]=CCNB2&label[]=CDK1&label[]=BUB1&label[]=ESPL1&label[]=CDC25A&label[]=MCM2&label[]=CDC45&label[]=ORC6&label[]=MCM4&la…	120	30	1.836422377	16.33611111	0	0	4172;4173;4174;4175;4171;990;991;993;995;6502;9232;1869;9088;890;891;898;1111;1870;9133;10926;8318;8317;4998;9700;5111;5347;699;7272;983;23594	ENSG00000127564;ENSG00000112742;ENSG00000149554;ENSG00000094804;ENSG00000006634;ENSG00000166851;ENSG00000117399;ENSG00000076003;ENSG00000158402;ENSG00000097046;ENSG00000105173;ENSG00000145386;ENSG00000132646;ENSG00000007968;ENSG00000164611;ENSG00000145604;ENSG00000157456;ENSG00000170312;ENSG00000169679;ENSG00000135476;ENSG00000164045;ENSG00000073111;ENSG00000093009;ENSG00000091651;ENSG00000104738…	30
/module_turquoise.txt	WP2446	Retinoblastoma Gene in Cancer	http://www.wikipathways.org/wpi/PathwayWidget.php?id=WP2446&label[]=HMGB2&label[]=TTK&label[]=TOP2A&label[]=CHEK1&label[]=POLE2&label[]=RFC3&label[]=RRM2&label[]=CDT1&label[]=RFC4&label[]=MCM6&label[]=KIF4A&label[]=ANLN&label[]=CDC7&label[]=CCNE1&label[]=CCNA2&label[]=PCNA&label[]=E2F2&label[]=TYMS&label[]=PLK4&label[]=SKP2&label[]=CCNB2&label[]=CDK1&label[]=CDC25A&label[]=CDC45&label[]=MCM4&labe…	87	29	1.331406223	21.78148148	0	0	4172;4173;4175;5983;24137;10733;993;6502;6241;7298;5111;54443;5984;5427;1869;890;891;898;1111;1870;7153;9133;7272;983;3148;81620;8318;8317;4998	ENSG00000164104;ENSG00000112742;ENSG00000131747;ENSG00000149554;ENSG00000100479;ENSG00000133119;ENSG00000171848;ENSG00000167513;ENSG00000163918;ENSG00000076003;ENSG00000090889;ENSG00000011426;ENSG00000097046;ENSG00000105173;ENSG00000145386;ENSG00000132646;ENSG00000007968;ENSG00000176890;ENSG00000142731;ENSG00000145604;ENSG00000157456;ENSG00000170312;ENSG00000164045;ENSG00000093009;ENSG00000104738…	29
/module_turquoise.txt	WP4016	DNA IR-damage and cellular response via ATR	http://www.wikipathways.org/wpi/PathwayWidget.php?id=WP4016&label[]=BRCA2&label[]=BRIP1&label[]=CHEK1&label[]=FANCA&label[]=FEN1&label[]=PLK1&label[]=CDC25C&label[]=PCNA&label[]=EXO1&label[]=BRCA1&label[]=FOXM1&label[]=RAD51&label[]=FANCD2&label[]=CDK1&label[]=CLSPN&label[]=FANCI&label[]=MCM2&label[]=CDC45&label[]=E2F1&colors=steelblue	79	19	1.208978065	15.71575246	0	0	4171;672;2305;675;995;83990;9156;5111;2237;55215;5347;1869;2177;2175;63967;1111;983;8318;5888	ENSG00000139618;ENSG00000136492;ENSG00000149554;ENSG00000187741;ENSG00000168496;ENSG00000166851;ENSG00000158402;ENSG00000132646;ENSG00000174371;ENSG00000012048;ENSG00000111206;ENSG00000051180;ENSG00000144554;ENSG00000170312;ENSG00000092853;ENSG00000140525;ENSG00000073111;ENSG00000093009;ENSG00000101412	19
/module_turquoise.txt	WP45	G1 to S cell cycle control	http://www.wikipathways.org/wpi/PathwayWidget.php?id=WP45&label[]=POLA2&label[]=POLE2&label[]=MCM6&label[]=CCNE1&label[]=PCNA&label[]=E2F2&label[]=CDK1&label[]=CDC25A&label[]=MCM2&label[]=CDC45&label[]=ORC6&label[]=MCM4&label[]=MCM3&label[]=MCM5&label[]=ORC1&label[]=E2F1&label[]=CCNB1&colors=steelblue	64	17	0.979425268	17.35711806	0	0	4172;4173;4174;23649;4175;4171;993;5111;5427;1869;891;1870;898;983;23594;8318;4998	ENSG00000014138;ENSG00000100479;ENSG00000076003;ENSG00000105173;ENSG00000132646;ENSG00000007968;ENSG00000170312;ENSG00000164045;ENSG00000073111;ENSG00000093009;ENSG00000091651;ENSG00000104738;ENSG00000112118;ENSG00000100297;ENSG00000085840;ENSG00000101412;ENSG00000134057	17
/module_turquoise.txt	WP466	DNA Replication	http://www.wikipathways.org/wpi/PathwayWidget.php?id=WP466&label[]=CDC6&label[]=POLA2&label[]=DBF4&label[]=POLE2&label[]=RFC3&label[]=CDT1&label[]=RFC4&label[]=MCM6&label[]=CDC7&label[]=PCNA&label[]=MCM10&label[]=MCM2&label[]=CDC45&label[]=ORC6&label[]=MCM4&label[]=MCM3&label[]=MCM5&label[]=ORC1&colors=steelblue	42	18	0.642747832	28.0047619	0	0	4172;4173;4174;23649;4175;5983;4171;55388;990;5111;23594;81620;10926;5984;8318;8317;5427;4998	ENSG00000094804;ENSG00000014138;ENSG00000006634;ENSG00000100479;ENSG00000133119;ENSG00000167513;ENSG00000163918;ENSG00000076003;ENSG00000097046;ENSG00000132646;ENSG00000065328;ENSG00000073111;ENSG00000093009;ENSG00000091651;ENSG00000104738;ENSG00000112118;ENSG00000100297;ENSG00000085840	18
/module_turquoise.txt	WP2361	Gastric Cancer Network 1	http://www.wikipathways.org/wpi/PathwayWidget.php?id=WP2361&label[]=TOP2A&label[]=CENPF&label[]=TPX2&label[]=MYBL2&label[]=UBE2C&label[]=ECT2&label[]=E2F7&label[]=KIF20B&label[]=LIN9&label[]=MCM4&label[]=KIF15&label[]=AURKA&colors=steelblue	29	12	0.443802074	27.03908046	3.33E-15	2.08E-13	6790;4173;9585;11065;1063;286826;22974;144455;56992;1894;4605;7153	ENSG00000131747;ENSG00000117724;ENSG00000088325;ENSG00000101057;ENSG00000175063;ENSG00000114346;ENSG00000165891;ENSG00000138182;ENSG00000183814;ENSG00000104738;ENSG00000163808;ENSG00000087586	12
/module_turquoise.txt	WP2363	Gastric Cancer Network 2	http://www.wikipathways.org/wpi/PathwayWidget.php?id=WP2363&label[]=TOP2A&label[]=RFC3&label[]=RFC4&label[]=CHTF18&label[]=UBE2C&label[]=ATAD2&label[]=UBE2T&label[]=FANCI&label[]=DSCC1&colors=steelblue	31	9	0.474409114	18.97096774	4.69E-10	2.51E-08	11065;5983;79075;63922;29089;29028;7153;55215;5984	ENSG00000131747;ENSG00000133119;ENSG00000163918;ENSG00000127586;ENSG00000175063;ENSG00000156802;ENSG00000077152;ENSG00000140525;ENSG00000136982	9
/module_turquoise.txt	WP4240	Regulation of sister chromatid separation at the metaphase-anaphase transition	http://www.wikipathways.org/wpi/PathwayWidget.php?id=WP4240&label[]=CENPE&label[]=CDC20&label[]=MAD2L1&label[]=PTTG1&label[]=BUB1&label[]=ESPL1&label[]=BUB1B&colors=steelblue	15	7	0.229552797	30.49407407	9.05E-10	4.23E-08	4085;9232;9700;1062;991;699;701	ENSG00000138778;ENSG00000117399;ENSG00000164109;ENSG00000164611;ENSG00000169679;ENSG00000135476;ENSG00000156970	7
/module_turquoise.txt	WP707	DNA Damage Response	http://www.wikipathways.org/wpi/PathwayWidget.php?id=WP707&label[]=CHEK1&label[]=CDC25C&label[]=CCNE1&label[]=BRCA1&label[]=RAD51&label[]=FANCD2&label[]=CCNB2&label[]=CDK1&label[]=CDC25A&label[]=E2F1&label[]=CCNB1&colors=steelblue	68	11	1.040639347	10.57042484	4.35E-09	1.81E-07	672;993;995;1869;2177;891;1111;898;9133;983;5888	ENSG00000149554;ENSG00000158402;ENSG00000105173;ENSG00000012048;ENSG00000051180;ENSG00000144554;ENSG00000157456;ENSG00000170312;ENSG00000164045;ENSG00000101412;ENSG00000134057	11
/module_turquoise.txt	WP2516	ATM Signaling Pathway	http://www.wikipathways.org/wpi/PathwayWidget.php?id=WP2516&label[]=CHEK1&label[]=CDC25C&label[]=CCNE1&label[]=BRCA1&label[]=RAD51&label[]=FANCD2&label[]=CDK1&label[]=CDC25A&label[]=CCNB1&colors=steelblue	40	9	0.612140792	14.7025	5.69E-09	2.13E-07	2177;891;672;993;995;898;1111;983;5888	ENSG00000149554;ENSG00000158402;ENSG00000105173;ENSG00000012048;ENSG00000051180;ENSG00000144554;ENSG00000170312;ENSG00000164045;ENSG00000134057	9
/module_turquoise.txt	WP1530	miRNA Regulation of DNA Damage Response	http://www.wikipathways.org/wpi/PathwayWidget.php?id=WP1530&label[]=CHEK1&label[]=CDC25C&label[]=CCNE1&label[]=BRCA1&label[]=RAD51&label[]=FANCD2&label[]=CCNB2&label[]=CDK1&label[]=CDC25A&label[]=E2F1&label[]=CCNB1&colors=steelblue	71	11	1.086549906	10.12378717	6.99E-09	2.20E-07	672;993;995;1869;2177;891;1111;898;9133;983;5888	ENSG00000149554;ENSG00000158402;ENSG00000105173;ENSG00000012048;ENSG00000051180;ENSG00000144554;ENSG00000157456;ENSG00000170312;ENSG00000164045;ENSG00000101412;ENSG00000134057	11
/module_turquoise.txt	WP3959	DNA IR-Double Strand Breaks (DSBs) and cellular response via ATM	http://www.wikipathways.org/wpi/PathwayWidget.php?id=WP3959&label[]=BRCA2&label[]=CHEK1&label[]=CDC25C&label[]=PCNA&label[]=EXO1&label[]=BRCA1&label[]=RAD51&label[]=FANCD2&label[]=BLM&label[]=E2F1&colors=steelblue	55	10	0.84169359	11.88080808	7.05E-09	2.20E-07	672;675;995;9156;5111;641;1869;2177;1111;5888	ENSG00000139618;ENSG00000149554;ENSG00000158402;ENSG00000132646;ENSG00000174371;ENSG00000012048;ENSG00000051180;ENSG00000144554;ENSG00000197299;ENSG00000101412	10
/module_turquoise.txt	WP1971	Integrated Cancer Pathway	http://www.wikipathways.org/wpi/PathwayWidget.php?id=WP1971&label[]=CHEK1&label[]=PLK1&label[]=BRCA1&label[]=CDK1&label[]=BLM&label[]=CDC25A&label[]=E2F1&colors=steelblue	44	7	0.673354872	10.39570707	3.76E-06	0.000108111	672;993;1111;641;983;5347;1869	ENSG00000149554;ENSG00000166851;ENSG00000012048;ENSG00000170312;ENSG00000197299;ENSG00000164045;ENSG00000101412	7
/module_turquoise.txt	WP1984	Integrated Breast Cancer Pathway	http://www.wikipathways.org/wpi/PathwayWidget.php?id=WP1984&label[]=RAD54L&label[]=BRCA2&label[]=CHEK1&label[]=PLK1&label[]=BRCA1&label[]=RAD51&label[]=BLM&label[]=CDC25A&label[]=AURKA&label[]=E2F1&colors=steelblue	151	10	2.310831491	4.327446652	9.09E-05	0.002427203	993;641;1869;1111;8438;6790;672;675;5347;5888	ENSG00000085999;ENSG00000139618;ENSG00000149554;ENSG00000166851;ENSG00000012048;ENSG00000051180;ENSG00000197299;ENSG00000164045;ENSG00000087586;ENSG00000101412	10
/module_turquoise.txt	WP1545	miRNAs involved in DNA damage response	http://www.wikipathways.org/wpi/PathwayWidget.php?id=WP1545&label[]=CCNE1&label[]=CDC25A&label[]=E2F1&colors=steelblue	15	3	0.229552797	13.06888889	0.001380445	0.034419089	993;1869;898	ENSG00000105173;ENSG00000164045;ENSG00000101412	3
/module_yellow.txt	WP2267	Synaptic Vesicle Pathway	http://www.wikipathways.org/wpi/PathwayWidget.php?id=WP2267&label[]=ATP1A2&label[]=SYP&label[]=UNC13A&label[]=SYN1&colors=steelblue	51	4	0.242815848	16.47338936	8.81E-05	0.032954375	477;23025;6853;6855	ENSG00000018625;ENSG00000102003;ENSG00000130477;ENSG00000008056	4
