# Supplementary material for: Pan‐cancer RNA‐seq data stratifies tumours by some hallmarks of cancer
Source: J Cell Mol Med. 2019 Nov 15;24(1):418–30. doi: 10.1111/jcmm.14746 (PMC6933344; doi:10.1111/jcmm.14746)
Supplement: Supplementary file 9 [file JCMM-24-418-s009.csv]

	pval-black	pval-blue	pval-cyan	pval-green	pval-greenyellow	pval-lightcyan	pval-magenta	pval-pink	pval-salmon	pval-tan	pval-turquoise	pval-yellow
Cluster 2-Cluster 1	5.99E-118	1.81E-107	4.39E-28	6.09E-109	2.24E-12	7.93E-09	3.84E-28	5.58E-122	1.19E-100	3.69E-86	1.99E-69	5.49E-55
Cluster 3-Cluster 1	1.86E-17	0.915879497	5.28E-08	0.013094905	0.000143693	0.000781581	0.026286013	5.21E-06	8.30E-19	0.000346962	5.27E-11	3.32E-126
Cluster 4-Cluster 1	4.87E-21	6.24E-27	5.10E-119	1.43E-13	5.73E-09	0.268844546	0.762445444	2.53E-15	1.45E-25	1	5.07E-09	0.838231519
Cluster 5-Cluster 1	1.85E-43	3.17E-57	1.05E-102	7.11E-06	0.018198306	2.69E-18	0.025648467	2.20E-20	2.17E-47	4.78E-34	3.87E-10	1.42E-116
Cluster 6-Cluster 1	3.58E-24	6.73E-11	2.49E-19	2.06E-28	6.27E-23	1.46E-98	2.18E-26	1.32E-37	1.32E-22	3.13E-144	9.57E-51	1.36E-45
Cluster 7-Cluster 1	0.053021038	0.040873412	0.000208101	7.90E-25	0.241679247	1.78E-18	3.33E-18	5.53E-11	1	0.000106017	2.11E-247	4.39E-10
Cluster 8-Cluster 1	0.001691597	1.09E-274	3.50E-53	1.86E-20	7.43E-216	3.08E-89	2.08E-40	5.73E-16	0.020872822	1	5.00E-166	1.45E-238
Cluster 9-Cluster 1	3.62E-32	2.93E-152	5.17E-11	3.06E-41	2.38E-297	3.67E-47	4.03E-38	6.54E-44	1.88E-32	7.77E-142	0	3.03E-51
Cluster 10-Cluster 1	1.28E-46	6.76E-25	7.39E-184	2.54E-50	9.33E-24	8.37E-128	1.21E-22	4.14E-45	2.87E-67	1.72E-45	2.78E-129	2.74E-71
Cluster 3-Cluster 2	3.50E-70	4.89E-136	5.72E-12	6.06E-109	3.08E-34	0.00421976	3.40E-21	5.68E-105	4.70E-53	1.67E-74	2.19E-40	4.78E-06
Cluster 4-Cluster 2	1.97E-28	1.24E-201	5.98E-232	4.83E-34	3.96E-35	5.77E-11	2.06E-15	9.68E-38	4.09E-17	2.36E-62	8.91E-22	1.50E-47
Cluster 5-Cluster 2	1.21E-27	8.80E-15	1.54E-17	2.27E-78	9.71E-06	0.097090984	1.02E-17	2.29E-55	6.15E-17	1.13E-18	1.29E-34	7.02E-07
Cluster 6-Cluster 2	1.11E-46	1.44E-62	0.007822572	7.09E-36	0.241679247	3.02E-42	1	2.52E-34	2.49E-37	0.003547354	0.000134789	0.015424444
Cluster 7-Cluster 2	1.66E-125	5.97E-71	1.46E-09	5.93E-206	7.03E-16	1.70E-45	1	2.61E-176	3.48E-80	1.42E-42	8.47E-58	4.33E-15
Cluster 8-Cluster 2	1.91E-120	2.62E-53	3.98E-133	2.88E-175	1.16E-128	1.43E-134	0.007423924	1.99E-175	1.35E-98	4.89E-59	6.78E-30	4.48E-76
Cluster 9-Cluster 2	5.52E-36	0.079837048	5.98E-74	1.49E-23	1.93E-166	4.89E-91	1	6.41E-28	4.05E-26	0.003547354	5.17E-77	0.197479487
Cluster 10-Cluster 2	4.05E-294	1.32E-29	0	4.81E-12	0.037242322	1.52E-186	1	1.85E-19	0	3.88E-07	1.50E-08	8.38E-235
Cluster 4-Cluster 3	0.012497019	3.09E-33	1.62E-206	3.17E-08	0.011210235	5.72E-06	1	1.52E-05	0.000524377	0.049241633	1	1.08E-98
Cluster 5-Cluster 3	9.23E-11	7.56E-77	2.64E-79	0.044396128	3.21E-15	1.77E-09	1	1.79E-07	8.02E-12	5.62E-22	1	0.838231519
Cluster 6-Cluster 3	0.062363122	4.03E-14	3.11E-05	7.49E-22	5.50E-60	4.46E-93	2.09E-19	2.90E-21	0.265619586	2.55E-141	2.76E-23	3.73E-19
Cluster 7-Cluster 3	2.95E-26	0.031470714	0.545716499	2.64E-46	0.241679247	2.67E-40	5.74E-12	4.05E-33	8.71E-13	1	4.51E-215	1.39E-43
Cluster 8-Cluster 3	4.94E-28	0	4.16E-103	5.01E-37	0	6.70E-139	2.11E-33	4.32E-39	1.84E-25	0.036147029	1.82E-132	4.10E-62
Cluster 9-Cluster 3	4.54E-05	4.23E-204	1.81E-44	2.89E-35	0	2.06E-97	1.93E-31	5.21E-27	0.000179873	4.21E-138	0	2.31E-14
Cluster 10-Cluster 3	2.64E-137	2.73E-31	0	1.81E-44	7.97E-56	7.71E-212	7.20E-16	1.23E-28	9.35E-181	3.21E-33	1.31E-95	0
Cluster 5-Cluster 4	0.22068052	6.48E-143	0	0.000931203	9.05E-19	6.57E-20	1	0.749088485	0.370803181	6.49E-22	1	2.25E-94
Cluster 6-Cluster 4	0.725069419	7.91E-67	2.81E-230	0.151761179	5.33E-52	2.55E-88	4.71E-13	0.034454433	0.08543849	3.01E-101	1.67E-10	1.96E-38
Cluster 7-Cluster 4	4.56E-29	3.23E-34	1.75E-140	2.88E-61	0.00017004	1.28E-10	1.85E-09	1.20E-42	6.08E-20	0.011011887	5.74E-132	7.33E-10
Cluster 8-Cluster 4	3.22E-31	0	6.34E-09	1.31E-52	1.68E-254	1.88E-64	9.68E-26	1.16E-48	2.37E-32	1	9.67E-86	4.44E-206
Cluster 9-Cluster 4	0.725069419	2.13E-259	8.05E-73	0.000711162	0	4.51E-28	1.70E-20	0.001204297	1	5.12E-100	1.47E-167	4.40E-43
Cluster 10-Cluster 4	3.02E-110	7.27E-89	0.007822572	5.13E-08	1.59E-51	7.59E-88	1.10E-11	3.09E-05	7.78E-149	1.63E-31	4.27E-53	2.31E-52
Cluster 6-Cluster 5	0.001171847	3.41E-22	9.16E-39	8.17E-11	2.50E-13	3.41E-38	1.66E-15	0.001204297	1.12E-05	6.93E-45	4.52E-19	2.58E-19
Cluster 7-Cluster 5	4.58E-53	8.30E-32	1.95E-51	2.94E-53	7.45E-05	1.73E-68	4.93E-10	1.01E-55	3.45E-35	1.17E-09	1.48E-189	7.69E-43
Cluster 8-Cluster 5	3.50E-53	6.80E-123	1.61E-254	1.39E-43	4.30E-201	9.76E-178	2.59E-29	2.95E-61	1.96E-51	4.51E-21	7.12E-119	2.74E-52
Cluster 9-Cluster 5	0.253610081	4.69E-28	1.57E-200	5.79E-20	1.29E-288	8.08E-139	1.57E-25	5.45E-06	0.075001585	4.20E-44	1.07E-264	7.06E-15
Cluster 10-Cluster 5	3.63E-185	4.34E-05	0	4.42E-28	1.42E-14	3.56E-258	4.41E-13	5.12E-08	9.86E-236	0.012145484	4.24E-82	0
Cluster 7-Cluster 6	3.82E-33	0.001707764	0.000208101	1.91E-99	1.43E-26	1.40E-179	1	8.80E-80	3.24E-16	3.75E-75	1.39E-102	9.83E-09
Cluster 8-Cluster 6	1.01E-34	3.36E-214	1.32E-124	5.59E-82	7.97E-130	0	8.23E-06	3.73E-84	3.45E-29	4.61E-94	2.15E-57	2.99E-111
Cluster 9-Cluster 6	0.253610081	2.54E-96	9.00E-65	0.042123764	6.98E-180	0	0.178326243	0.607941617	0.109055935	1	9.65E-144	0.838231519
Cluster 10-Cluster 6	2.02E-142	4.34E-05	0	5.95E-06	0.290191888	0	1	0.072541126	2.60E-175	2.21E-21	1.09E-26	2.24E-238
Cluster 8-Cluster 7	0.725069419	1.05E-210	1.35E-71	0.846552437	3.15E-208	3.24E-27	2.38E-05	0.240396298	0.007795309	0.007804393	0.004299382	2.99E-139
Cluster 9-Cluster 7	1.35E-41	1.49E-99	1.58E-24	1.44E-119	5.71E-270	0.000781581	0.178326243	1.03E-87	7.56E-24	3.30E-74	1	4.10E-11
Cluster 10-Cluster 7	1.88E-25	3.78E-12	4.14E-204	3.43E-128	1.86E-27	5.09E-39	1	6.05E-87	1.03E-60	2.22E-17	1.28E-25	1.99E-115
Cluster 9-Cluster 8	1.19E-42	2.54E-48	5.49E-24	5.04E-99	0.241679247	2.75E-17	0.028907873	1.12E-91	2.43E-38	4.81E-93	0.000532588	8.61E-102
Cluster 10-Cluster 8	5.19E-17	6.93E-147	8.30E-20	2.75E-108	3.44E-107	0.479023307	4.19E-05	1.69E-91	1.94E-31	3.34E-30	1.16E-09	0
Cluster 10-Cluster 9	2.14E-159	2.16E-47	5.73E-123	0.043495686	5.81E-138	1.86E-27	0.325630158	0.607941617	9.41E-199	4.00E-21	9.10E-35	1.79E-248
