# Supplementary material for: Pan‐cancer RNA‐seq data stratifies tumours by some hallmarks of cancer
Source: J Cell Mol Med. 2019 Nov 15;24(1):418–30. doi: 10.1111/jcmm.14746 (PMC6933344; doi:10.1111/jcmm.14746)
Supplement: Supplementary file 10 [file JCMM-24-418-s010.csv]

Module	P.Value_Matrix	Uterus	Testis	Stomach	Skin	Prostate	Pancreas	Ovary	Lung	Liver	Kidney	Brain	Esophagus	Colon	Breast	Bladder
black	Uterus	1	2.02E-11	2.03E-11	2.03E-11	0.737560597	2.05E-11	0.194435658	2.02E-11	0.869771475	5.60E-08	0.90598782	6.20E-06	5.51E-06	2.05E-11	0.000251753
black	Testis	2.02E-11	1	6.83E-07	2.17E-11	2.02E-11	4.31E-10	2.02E-11	0.002412567	2.02E-11	2.02E-11	2.02E-11	2.03E-11	2.02E-11	2.03E-11	2.02E-11
black	Stomach	2.03E-11	6.83E-07	1	0.345094367	2.02E-11	0.451329568	2.02E-11	0.080304019	2.02E-11	2.03E-11	2.02E-11	7.42E-11	2.03E-11	5.76E-08	2.02E-11
black	Skin	2.03E-11	2.17E-11	0.345094367	1	2.02E-11	0.999999936	2.02E-11	1.23E-08	2.02E-11	2.21E-11	2.02E-11	1.70E-05	2.08E-09	0.114783347	2.03E-11
black	Prostate	0.737560597	2.02E-11	2.02E-11	2.02E-11	1	2.03E-11	0.888862576	2.02E-11	0.999999991	2.03E-11	2.03E-11	3.39E-08	2.61E-10	2.02E-11	8.88E-07
black	Pancreas	2.05E-11	4.31E-10	0.451329568	0.999999936	2.03E-11	1	2.04E-11	6.00E-05	2.03E-11	0.000231709	2.02E-11	0.008109703	0.000200001	0.963774078	3.76E-08
black	Ovary	0.194435658	2.02E-11	2.02E-11	2.02E-11	0.888862576	2.04E-11	1	2.02E-11	0.717151189	2.23E-11	2.03E-11	0.000248315	4.11E-05	2.02E-11	0.016585979
black	Lung	2.02E-11	0.002412567	0.080304019	1.23E-08	2.02E-11	6.00E-05	2.02E-11	1	2.02E-11	2.02E-11	2.02E-11	2.03E-11	2.02E-11	2.02E-11	2.02E-11
black	Liver	0.869771475	2.02E-11	2.02E-11	2.02E-11	0.999999991	2.03E-11	0.717151189	2.02E-11	1	2.03E-11	2.04E-11	1.87E-08	2.33E-10	2.02E-11	6.01E-07
black	Kidney	5.60E-08	2.02E-11	2.03E-11	2.21E-11	2.03E-11	0.000231709	2.23E-11	2.02E-11	2.03E-11	1	2.02E-11	1	0.999637823	1.08E-07	0.098769394
black	Brain	0.90598782	2.02E-11	2.02E-11	2.02E-11	2.03E-11	2.02E-11	2.03E-11	2.02E-11	2.04E-11	2.02E-11	1	2.02E-11	2.02E-11	2.02E-11	2.02E-11
black	Esophagus	6.20E-06	2.03E-11	7.42E-11	1.70E-05	3.39E-08	0.008109703	0.000248315	2.03E-11	1.87E-08	1	2.02E-11	1	0.999999997	0.02569414	0.911898397
black	Colon	5.51E-06	2.02E-11	2.03E-11	2.08E-09	2.61E-10	0.000200001	4.11E-05	2.02E-11	2.33E-10	0.999637823	2.02E-11	0.999999997	1	4.63E-05	0.960247489
black	Breast	2.05E-11	2.03E-11	5.76E-08	0.114783347	2.02E-11	0.963774078	2.02E-11	2.02E-11	2.02E-11	1.08E-07	2.02E-11	0.02569414	4.63E-05	1	2.30E-11
black	Bladder	0.000251753	2.02E-11	2.02E-11	2.03E-11	8.88E-07	3.76E-08	0.016585979	2.02E-11	6.01E-07	0.098769394	2.02E-11	0.911898397	0.960247489	2.30E-11	1
blue	Uterus	1	0.002553676	0.306363523	0.358425771	0.999994384	2.03E-11	0.932085929	0.909350104	2.02E-11	0.036127338	1	0.999440045	0.999923852	0.999999848	0.997472132
blue	Testis	0.002553676	1	0.1941226	2.03E-11	2.04E-11	1.14E-06	2.03E-11	0.000188438	2.02E-11	0.761974046	1.12E-10	0.000461386	2.06E-11	2.03E-11	2.03E-11
blue	Stomach	0.306363523	0.1941226	1	2.02E-11	2.68E-11	2.03E-11	2.04E-11	0.451820462	2.02E-11	0.932281154	1.50E-07	0.371939489	3.69E-10	2.04E-11	2.04E-11
blue	Skin	0.358425771	2.03E-11	2.02E-11	1	0.001903466	2.02E-11	0.856747773	2.03E-11	2.02E-11	2.02E-11	2.33E-08	8.66E-08	0.05502858	6.67E-06	0.165356939
blue	Prostate	0.999994384	2.04E-11	2.68E-11	0.001903466	1	2.02E-11	0.670987934	8.10E-09	2.02E-11	2.03E-11	0.827283766	0.129743677	0.999999998	0.999999937	0.999195803
blue	Pancreas	2.03E-11	1.14E-06	2.03E-11	2.02E-11	2.02E-11	1	2.02E-11	2.02E-11	2.02E-11	2.03E-11	2.02E-11	2.03E-11	2.02E-11	2.02E-11	2.02E-11
blue	Ovary	0.932085929	2.03E-11	2.04E-11	0.856747773	0.670987934	2.02E-11	1	2.03E-11	2.02E-11	2.02E-11	0.00360622	0.000434351	0.965948103	0.163508214	0.999357062
blue	Lung	0.909350104	0.000188438	0.451820462	2.03E-11	8.10E-09	2.02E-11	2.03E-11	1	2.02E-11	2.65E-06	0.000234571	0.999119686	5.09E-07	2.46E-11	9.70E-11
blue	Liver	2.02E-11	2.02E-11	2.02E-11	2.02E-11	2.02E-11	2.02E-11	2.02E-11	2.02E-11	1	2.02E-11	2.02E-11	2.02E-11	2.02E-11	2.02E-11	2.02E-11
blue	Kidney	0.036127338	0.761974046	0.932281154	2.02E-11	2.03E-11	2.03E-11	2.02E-11	2.65E-06	2.02E-11	1	2.03E-11	0.003793286	2.03E-11	2.02E-11	2.02E-11
blue	Brain	1	1.12E-10	1.50E-07	2.33E-08	0.827283766	2.02E-11	0.00360622	0.000234571	2.02E-11	2.03E-11	1	0.907230433	0.754826366	0.90007979	0.179151828
blue	Esophagus	0.999440045	0.000461386	0.371939489	8.66E-08	0.129743677	2.03E-11	0.000434351	0.999119686	2.02E-11	0.003793286	0.907230433	1	0.109245025	0.163121279	0.014333408
blue	Colon	0.999923852	2.06E-11	3.69E-10	0.05502858	0.999999998	2.02E-11	0.965948103	5.09E-07	2.02E-11	2.03E-11	0.754826366	0.109245025	1	0.999947069	0.999999592
blue	Breast	0.999999848	2.03E-11	2.04E-11	6.67E-06	0.999999937	2.02E-11	0.163508214	2.46E-11	2.02E-11	2.02E-11	0.90007979	0.163121279	0.999947069	1	0.935862499
blue	Bladder	0.997472132	2.03E-11	2.04E-11	0.165356939	0.999195803	2.02E-11	0.999357062	9.70E-11	2.02E-11	2.02E-11	0.179151828	0.014333408	0.999999592	0.935862499	1
cyan	Uterus	1	1	2.02E-11	2.02E-11	2.02E-11	2.02E-11	2.02E-11	2.02E-11	2.06E-11	0.017280305	2.02E-11	2.02E-11	2.02E-11	2.02E-11	2.02E-11
cyan	Testis	1	1	2.02E-11	2.02E-11	2.02E-11	2.02E-11	2.02E-11	2.02E-11	2.02E-11	1.27E-07	2.02E-11	2.02E-11	2.02E-11	2.02E-11	2.02E-11
cyan	Stomach	2.02E-11	2.02E-11	1	2.02E-11	0.000242667	0.666179218	1	0.165607959	2.02E-11	2.02E-11	2.02E-11	0.999634503	2.03E-11	0.010402354	0.999996297
cyan	Skin	2.02E-11	2.02E-11	2.02E-11	1	2.02E-11	2.02E-11	2.02E-11	2.02E-11	2.02E-11	2.02E-11	2.03E-11	2.02E-11	2.02E-11	2.02E-11	2.02E-11
cyan	Prostate	2.02E-11	2.02E-11	0.000242667	2.02E-11	1	8.49E-07	0.000193001	0.385216019	2.02E-11	2.02E-11	2.02E-11	0.391790189	2.02E-11	0.931631848	0.007627826
cyan	Pancreas	2.02E-11	2.02E-11	0.666179218	2.02E-11	8.49E-07	1	0.737277708	0.00068097	2.02E-11	2.02E-11	2.02E-11	0.300307659	4.73E-07	3.44E-05	0.300560916
cyan	Ovary	2.02E-11	2.02E-11	1	2.02E-11	0.000193001	0.737277708	1	0.136438045	2.02E-11	2.02E-11	2.02E-11	0.999143036	2.03E-11	0.008295421	0.999979452
cyan	Lung	2.02E-11	2.02E-11	0.165607959	2.02E-11	0.385216019	0.00068097	0.136438045	1	2.02E-11	2.02E-11	2.02E-11	0.999506083	2.02E-11	0.99869471	0.738932476
cyan	Liver	2.06E-11	2.02E-11	2.02E-11	2.02E-11	2.02E-11	2.02E-11	2.02E-11	2.02E-11	1	2.02E-11	2.02E-11	2.02E-11	2.02E-11	2.02E-11	2.02E-11
cyan	Kidney	0.017280305	1.27E-07	2.02E-11	2.02E-11	2.02E-11	2.02E-11	2.02E-11	2.02E-11	2.02E-11	1	2.02E-11	2.02E-11	2.02E-11	2.02E-11	2.02E-11
cyan	Brain	2.02E-11	2.02E-11	2.02E-11	2.03E-11	2.02E-11	2.02E-11	2.02E-11	2.02E-11	2.02E-11	2.02E-11	1	2.02E-11	2.02E-11	2.02E-11	2.02E-11
cyan	Esophagus	2.02E-11	2.02E-11	0.999634503	2.02E-11	0.391790189	0.300307659	0.999143036	0.999506083	2.02E-11	2.02E-11	2.02E-11	1	2.03E-11	0.950664102	0.999999984
cyan	Colon	2.02E-11	2.02E-11	2.03E-11	2.02E-11	2.02E-11	4.73E-07	2.03E-11	2.02E-11	2.02E-11	2.02E-11	2.02E-11	2.03E-11	1	2.02E-11	2.03E-11
cyan	Breast	2.02E-11	2.02E-11	0.010402354	2.02E-11	0.931631848	3.44E-05	0.008295421	0.99869471	2.02E-11	2.02E-11	2.02E-11	0.950664102	2.02E-11	1	0.17750148
cyan	Bladder	2.02E-11	2.02E-11	0.999996297	2.02E-11	0.007627826	0.300560916	0.999979452	0.738932476	2.02E-11	2.02E-11	2.02E-11	0.999999984	2.03E-11	0.17750148	1
green	Uterus	1	1.58E-09	4.02E-05	5.13E-07	0.73189591	2.06E-11	0.061666251	2.03E-11	0.79516246	5.21E-06	2.03E-11	0.996714075	0.999978692	1.73E-10	0.99999463
green	Testis	1.58E-09	1	0.026857204	0.484769751	2.02E-11	0.980095327	7.95E-08	0.005832194	2.02E-11	0.025955229	0.587844705	2.05E-11	2.03E-11	0.999565251	2.03E-11
green	Stomach	4.02E-05	0.026857204	1	0.951368851	2.02E-11	1.73E-06	0.02320859	2.02E-11	2.02E-11	0.999999971	2.03E-11	7.28E-08	2.04E-11	0.000733637	2.04E-11
green	Skin	5.13E-07	0.484769751	0.951368851	1	2.02E-11	0.000849143	1.41E-05	2.03E-11	2.02E-11	0.977979986	7.69E-11	2.89E-11	2.03E-11	0.392021809	2.03E-11
green	Prostate	0.73189591	2.02E-11	2.02E-11	2.02E-11	1	2.02E-11	2.02E-11	2.02E-11	1	2.02E-11	2.02E-11	1.13E-06	5.77E-07	2.02E-11	1.30E-07
green	Pancreas	2.06E-11	0.980095327	1.73E-06	0.000849143	2.02E-11	1	2.03E-11	0.601643798	2.02E-11	4.03E-07	0.99999987	2.03E-11	2.02E-11	0.109603899	2.02E-11
green	Ovary	0.061666251	7.95E-08	0.02320859	1.41E-05	2.02E-11	2.03E-11	1	2.02E-11	2.03E-11	0.0001666	2.02E-11	0.067915475	0.000123662	2.03E-11	7.57E-06
green	Lung	2.03E-11	0.005832194	2.02E-11	2.03E-11	2.02E-11	0.601643798	2.02E-11	1	2.02E-11	2.02E-11	0.217017851	2.02E-11	2.02E-11	2.03E-11	2.02E-11
green	Liver	0.79516246	2.02E-11	2.02E-11	2.02E-11	1	2.02E-11	2.03E-11	2.02E-11	1	2.02E-11	2.02E-11	7.26E-06	7.19E-06	2.02E-11	2.67E-06
green	Kidney	5.21E-06	0.025955229	0.999999971	0.977979986	2.02E-11	4.03E-07	0.0001666	2.02E-11	2.02E-11	1	2.03E-11	9.81E-11	2.03E-11	7.77E-06	2.02E-11
green	Brain	2.03E-11	0.587844705	2.03E-11	7.69E-11	2.02E-11	0.99999987	2.02E-11	0.217017851	2.02E-11	2.03E-11	1	2.02E-11	2.02E-11	9.14E-08	2.02E-11
green	Esophagus	0.996714075	2.05E-11	7.28E-08	2.89E-11	1.13E-06	2.03E-11	0.067915475	2.02E-11	7.26E-06	9.81E-11	2.02E-11	1	0.999980393	2.03E-11	0.999731955
green	Colon	0.999978692	2.03E-11	2.04E-11	2.03E-11	5.77E-07	2.02E-11	0.000123662	2.02E-11	7.19E-06	2.03E-11	2.02E-11	0.999980393	1	2.02E-11	1
green	Breast	1.73E-10	0.999565251	0.000733637	0.392021809	2.02E-11	0.109603899	2.03E-11	2.03E-11	2.02E-11	7.77E-06	9.14E-08	2.03E-11	2.02E-11	1	2.02E-11
green	Bladder	0.99999463	2.03E-11	2.04E-11	2.03E-11	1.30E-07	2.02E-11	7.57E-06	2.02E-11	2.67E-06	2.02E-11	2.02E-11	0.999731955	1	2.02E-11	1
greenyellow	Uterus	1	0.999701588	0.999999744	0.960076162	0.998329996	0.999725059	0.99444964	0.999964115	2.02E-11	2.02E-11	1	0.983818809	0.999564919	1	0.996719571
greenyellow	Testis	0.999701588	1	0.456165061	0.004585402	0.045028966	1	0.029242021	0.124852532	2.02E-11	2.02E-11	0.767826885	0.044955142	0.131206469	0.663278393	0.040450293
greenyellow	Stomach	0.999999744	0.456165061	1	0.666370375	0.995047161	0.376944654	0.973119332	0.999999433	2.02E-11	2.02E-11	0.999973073	0.957158963	0.9998524	0.999982373	0.988489848
greenyellow	Skin	0.960076162	0.004585402	0.666370375	1	0.999564716	0.00186121	0.999998817	0.778019361	2.02E-11	2.02E-11	0.078815271	1	0.999101752	0.040401807	0.999985848
greenyellow	Prostate	0.998329996	0.045028966	0.995047161	0.999564716	1	0.02446544	1	0.999869918	2.02E-11	2.02E-11	0.612512115	0.999996659	1	0.508231533	1
greenyellow	Pancreas	0.999725059	1	0.376944654	0.00186121	0.02446544	1	0.015648604	0.074010271	2.02E-11	2.02E-11	0.704083033	0.03025339	0.091001357	0.574827142	0.022672096
greenyellow	Ovary	0.99444964	0.029242021	0.973119332	0.999998817	1	0.015648604	1	0.99667149	2.02E-11	2.02E-11	0.465851657	0.999999997	0.999999959	0.375437619	1
greenyellow	Lung	0.999964115	0.124852532	0.999999433	0.778019361	0.999869918	0.074010271	0.99667149	1	2.02E-11	2.02E-11	0.934359205	0.99117986	0.999999833	0.882292659	0.999271223
greenyellow	Liver	2.02E-11	2.02E-11	2.02E-11	2.02E-11	2.02E-11	2.02E-11	2.02E-11	2.02E-11	1	2.02E-11	2.02E-11	2.02E-11	2.02E-11	2.02E-11	2.02E-11
greenyellow	Kidney	2.02E-11	2.02E-11	2.02E-11	2.02E-11	2.02E-11	2.02E-11	2.02E-11	2.02E-11	2.02E-11	1	2.02E-11	2.02E-11	2.02E-11	2.02E-11	2.02E-11
greenyellow	Brain	1	0.767826885	0.999973073	0.078815271	0.612512115	0.704083033	0.465851657	0.934359205	2.02E-11	2.02E-11	1	0.588057972	0.922485278	1	0.57835275
greenyellow	Esophagus	0.983818809	0.044955142	0.957158963	1	0.999996659	0.03025339	0.999999997	0.99117986	2.02E-11	2.02E-11	0.588057972	1	0.999980699	0.556763229	0.999999926
greenyellow	Colon	0.999564919	0.131206469	0.9998524	0.999101752	1	0.091001357	0.999999959	0.999999833	2.02E-11	2.02E-11	0.922485278	0.999980699	1	0.908130998	0.999999999
greenyellow	Breast	1	0.663278393	0.999982373	0.040401807	0.508231533	0.574827142	0.375437619	0.882292659	2.02E-11	2.02E-11	1	0.556763229	0.908130998	1	0.4934361
greenyellow	Bladder	0.996719571	0.040450293	0.988489848	0.999985848	1	0.022672096	1	0.999271223	2.02E-11	2.02E-11	0.57835275	0.999999926	0.999999999	0.4934361	1
lightcyan	Uterus	1	1.26E-06	0.999974477	1.92E-07	2.03E-11	6.12E-06	2.38E-05	0.99631201	2.02E-11	2.02E-11	2.02E-11	0.989413366	0.030758758	1.44E-05	0.000212578
lightcyan	Testis	1.26E-06	1	2.04E-11	0.999999992	0.000258731	2.02E-11	0.948902062	2.04E-11	2.02E-11	2.04E-11	2.02E-11	3.67E-08	0.009762086	2.02E-11	0.597818963
lightcyan	Stomach	0.999974477	2.04E-11	1	2.03E-11	2.02E-11	2.03E-11	2.04E-11	0.99968226	2.02E-11	2.02E-11	2.02E-11	0.998947969	5.20E-06	2.02E-11	2.04E-11
lightcyan	Skin	1.92E-07	0.999999992	2.03E-11	1	3.01E-11	2.02E-11	0.93065884	2.02E-11	2.02E-11	2.02E-11	2.02E-11	2.90E-11	0.000278794	2.02E-11	0.357871617
lightcyan	Prostate	2.03E-11	0.000258731	2.02E-11	3.01E-11	1	2.02E-11	2.03E-11	2.02E-11	2.02E-11	1.00E-05	2.02E-11	2.02E-11	2.02E-11	2.02E-11	2.03E-11
lightcyan	Pancreas	6.12E-06	2.02E-11	2.03E-11	2.02E-11	2.02E-11	1	2.02E-11	2.02E-11	2.02E-11	2.02E-11	2.02E-11	2.03E-11	2.02E-11	0.989614264	2.02E-11
lightcyan	Ovary	2.38E-05	0.948902062	2.04E-11	0.93065884	2.03E-11	2.02E-11	1	2.03E-11	2.02E-11	2.02E-11	2.02E-11	1.60E-07	0.14126193	2.02E-11	0.999911547
lightcyan	Lung	0.99631201	2.04E-11	0.99968226	2.02E-11	2.02E-11	2.02E-11	2.03E-11	1	2.02E-11	2.02E-11	2.02E-11	0.999999937	5.91E-06	2.02E-11	2.03E-11
lightcyan	Liver	2.02E-11	2.02E-11	2.02E-11	2.02E-11	2.02E-11	2.02E-11	2.02E-11	2.02E-11	1	2.02E-11	0.999894469	2.02E-11	2.02E-11	2.02E-11	2.02E-11
lightcyan	Kidney	2.02E-11	2.04E-11	2.02E-11	2.02E-11	1.00E-05	2.02E-11	2.02E-11	2.02E-11	2.02E-11	1	2.02E-11	2.02E-11	2.02E-11	2.02E-11	2.02E-11
lightcyan	Brain	2.02E-11	2.02E-11	2.02E-11	2.02E-11	2.02E-11	2.02E-11	2.02E-11	2.02E-11	0.999894469	2.02E-11	1	2.02E-11	2.02E-11	2.02E-11	2.02E-11
lightcyan	Esophagus	0.989413366	3.67E-08	0.998947969	2.90E-11	2.02E-11	2.03E-11	1.60E-07	0.999999937	2.02E-11	2.02E-11	2.02E-11	1	0.06052282	2.02E-11	9.71E-06
lightcyan	Colon	0.030758758	0.009762086	5.20E-06	0.000278794	2.02E-11	2.02E-11	0.14126193	5.91E-06	2.02E-11	2.02E-11	2.02E-11	0.06052282	1	2.02E-11	0.664577504
lightcyan	Breast	1.44E-05	2.02E-11	2.02E-11	2.02E-11	2.02E-11	0.989614264	2.02E-11	2.02E-11	2.02E-11	2.02E-11	2.02E-11	2.02E-11	2.02E-11	1	2.02E-11
lightcyan	Bladder	0.000212578	0.597818963	2.04E-11	0.357871617	2.03E-11	2.02E-11	0.999911547	2.03E-11	2.02E-11	2.02E-11	2.02E-11	9.71E-06	0.664577504	2.02E-11	1
magenta	Uterus	1	1	0.999999904	0.905732738	0.999999921	0.999999977	0.999999999	0.999999998	0.999999638	0.999999976	0.999999944	0.999999992	1	0.999999989	1
magenta	Testis	1	1	0.999999998	0.594529885	0.997622956	0.99969666	0.999773951	0.999415645	0.995799488	0.997910261	0.997627772	1	0.999943119	0.998575463	1
magenta	Stomach	0.999999904	0.999999998	1	0.317301686	0.61175305	0.948949668	0.865818846	0.621647082	0.608660894	0.465995277	0.555795246	1	0.946125111	0.506484812	0.999997488
magenta	Skin	0.905732738	0.594529885	0.317301686	1	3.36E-05	0.01882316	0.000560533	3.82E-06	8.32E-05	1.03E-06	1.01E-05	0.685491971	0.003304849	1.28E-06	0.06322486
magenta	Prostate	0.999999921	0.997622956	0.61175305	3.36E-05	1	1	1	0.999999999	1	1	1	0.951215783	0.999999999	1	0.97052804
magenta	Pancreas	0.999999977	0.99969666	0.948949668	0.01882316	1	1	1	1	1	1	1	0.992885683	1	1	0.998721116
magenta	Ovary	0.999999999	0.999773951	0.865818846	0.000560533	1	1	1	1	0.999999997	1	1	0.989779408	1	1	0.997527676
magenta	Lung	0.999999998	0.999415645	0.621647082	3.82E-06	0.999999999	1	1	1	0.99999995	1	1	0.973782612	1	1	0.985535005
magenta	Liver	0.999999638	0.995799488	0.608660894	8.32E-05	1	1	0.999999997	0.99999995	1	1	1	0.937492441	0.999999976	0.999999999	0.961323835
magenta	Kidney	0.999999976	0.997910261	0.465995277	1.03E-06	1	1	1	1	1	1	1	0.94427817	1	1	0.954738786
magenta	Brain	0.999999944	0.997627772	0.555795246	1.01E-05	1	1	1	1	1	1	1	0.947335296	1	1	0.9643473
magenta	Esophagus	0.999999992	1	1	0.685491971	0.951215783	0.992885683	0.989779408	0.973782612	0.937492441	0.94427817	0.947335296	1	0.996340736	0.95502484	0.999999993
magenta	Colon	1	0.999943119	0.946125111	0.003304849	0.999999999	1	1	1	0.999999976	1	1	0.996340736	1	1	0.999552609
magenta	Breast	0.999999989	0.998575463	0.506484812	1.28E-06	1	1	1	1	0.999999999	1	1	0.95502484	1	1	0.966556074
magenta	Bladder	1	1	0.999997488	0.06322486	0.97052804	0.998721116	0.997527676	0.985535005	0.961323835	0.954738786	0.9643473	0.999999993	0.999552609	0.966556074	1
pink	Uterus	1	2.03E-11	2.04E-11	7.23E-11	0.999999994	2.03E-11	0.023265	2.02E-11	0.999999922	4.99E-09	2.03E-11	0.005456058	0.03125684	2.03E-11	0.760153286
pink	Testis	2.03E-11	1	0.003806889	2.29E-06	2.02E-11	0.8678042	2.03E-11	0.999999712	2.02E-11	2.88E-11	0.258916505	2.03E-11	2.03E-11	0.003178033	2.02E-11
pink	Stomach	2.04E-11	0.003806889	1	0.747018175	2.02E-11	0.77967817	2.03E-11	2.16E-11	2.02E-11	0.000311653	0.63970467	1.71E-08	2.03E-11	0.999999922	2.02E-11
pink	Skin	7.23E-11	2.29E-06	0.747018175	1	2.02E-11	0.023454109	2.56E-11	2.03E-11	2.02E-11	0.647423483	0.000501032	0.000139282	1.83E-10	0.135682605	2.03E-11
pink	Prostate	0.999999994	2.02E-11	2.02E-11	2.02E-11	1	2.02E-11	3.06E-10	2.02E-11	0.785280883	2.02E-11	2.02E-11	7.07E-09	1.33E-08	2.02E-11	0.025839563
pink	Pancreas	2.03E-11	0.8678042	0.77967817	0.023454109	2.02E-11	1	2.03E-11	0.095753528	2.02E-11	4.17E-06	0.999999914	2.06E-10	2.03E-11	0.858926629	2.02E-11
pink	Ovary	0.023265	2.03E-11	2.03E-11	2.56E-11	3.06E-10	2.03E-11	1	2.02E-11	2.03E-11	1.48E-09	2.02E-11	0.999182352	1	2.02E-11	0.086125412
pink	Lung	2.02E-11	0.999999712	2.16E-11	2.03E-11	2.02E-11	0.095753528	2.02E-11	1	2.02E-11	2.02E-11	9.66E-08	2.02E-11	2.02E-11	2.03E-11	2.02E-11
pink	Liver	0.999999922	2.02E-11	2.02E-11	2.02E-11	0.785280883	2.02E-11	2.03E-11	2.02E-11	1	2.02E-11	2.02E-11	2.10E-11	2.07E-11	2.02E-11	1.34E-05
pink	Kidney	4.99E-09	2.88E-11	0.000311653	0.647423483	2.02E-11	4.17E-06	1.48E-09	2.02E-11	2.02E-11	1	2.04E-11	0.014909717	5.94E-08	3.15E-10	2.03E-11
pink	Brain	2.03E-11	0.258916505	0.63970467	0.000501032	2.02E-11	0.999999914	2.02E-11	9.66E-08	2.02E-11	2.04E-11	1	2.03E-11	2.02E-11	0.630277408	2.02E-11
pink	Esophagus	0.005456058	2.03E-11	1.71E-08	0.000139282	7.07E-09	2.06E-10	0.999182352	2.02E-11	2.10E-11	0.014909717	2.03E-11	1	0.999221378	2.90E-11	0.023500294
pink	Colon	0.03125684	2.03E-11	2.03E-11	1.83E-10	1.33E-08	2.03E-11	1	2.02E-11	2.07E-11	5.94E-08	2.02E-11	0.999221378	1	2.03E-11	0.1731411
pink	Breast	2.03E-11	0.003178033	0.999999922	0.135682605	2.02E-11	0.858926629	2.02E-11	2.03E-11	2.02E-11	3.15E-10	0.630277408	2.90E-11	2.03E-11	1	2.02E-11
pink	Bladder	0.760153286	2.02E-11	2.02E-11	2.03E-11	0.025839563	2.02E-11	0.086125412	2.02E-11	1.34E-05	2.03E-11	2.02E-11	0.023500294	0.1731411	2.02E-11	1
salmon	Uterus	1	2.02E-11	2.03E-11	2.03E-11	0.129307219	2.09E-11	0.462704328	2.03E-11	0.872910776	1.32E-07	0.056917443	2.24E-05	1.73E-06	2.11E-11	0.000479677
salmon	Testis	2.02E-11	1	1.33E-05	3.34E-09	2.02E-11	2.48E-09	2.02E-11	0.000160218	2.02E-11	2.02E-11	2.02E-11	2.03E-11	2.02E-11	2.03E-11	2.02E-11
salmon	Stomach	2.03E-11	1.33E-05	1	0.863743829	2.02E-11	0.29244861	2.02E-11	0.983100763	2.02E-11	2.03E-11	2.02E-11	2.61E-11	2.03E-11	2.13E-09	2.02E-11
salmon	Skin	2.03E-11	3.34E-09	0.863743829	1	2.02E-11	0.993190133	2.02E-11	0.016208609	2.02E-11	2.03E-11	2.02E-11	9.90E-08	7.62E-10	0.000554468	2.03E-11
salmon	Prostate	0.129307219	2.02E-11	2.02E-11	2.02E-11	1	2.03E-11	0.996949412	2.02E-11	0.416237602	2.21E-11	2.02E-11	0.002017188	3.85E-06	2.02E-11	0.052375319
salmon	Pancreas	2.09E-11	2.48E-09	0.29244861	0.993190133	2.03E-11	1	2.03E-11	0.00560137	2.03E-11	0.00047572	2.02E-11	0.00673203	0.00370876	0.942949582	8.53E-08
salmon	Ovary	0.462704328	2.02E-11	2.02E-11	2.02E-11	0.996949412	2.03E-11	1	2.02E-11	0.995947569	2.03E-11	2.02E-11	5.70E-05	3.13E-08	2.02E-11	0.001423408
salmon	Lung	2.03E-11	0.000160218	0.983100763	0.016208609	2.02E-11	0.00560137	2.02E-11	1	2.02E-11	2.02E-11	2.02E-11	2.03E-11	2.02E-11	2.03E-11	2.02E-11
salmon	Liver	0.872910776	2.02E-11	2.02E-11	2.02E-11	0.416237602	2.03E-11	0.995947569	2.02E-11	1	2.03E-11	2.02E-11	2.33E-07	3.07E-11	2.02E-11	2.83E-06
salmon	Kidney	1.32E-07	2.02E-11	2.03E-11	2.03E-11	2.21E-11	0.00047572	2.03E-11	2.02E-11	2.03E-11	1	2.02E-11	0.999999728	1	1.80E-06	0.095637174
salmon	Brain	0.056917443	2.02E-11	2.02E-11	2.02E-11	2.02E-11	2.02E-11	2.02E-11	2.02E-11	2.02E-11	2.02E-11	1	2.02E-11	2.02E-11	2.02E-11	2.02E-11
salmon	Esophagus	2.24E-05	2.03E-11	2.61E-11	9.90E-08	0.002017188	0.00673203	5.70E-05	2.03E-11	2.33E-07	0.999999728	2.02E-11	1	1	0.028386062	0.963891371
salmon	Colon	1.73E-06	2.02E-11	2.03E-11	7.62E-10	3.85E-06	0.00370876	3.13E-08	2.02E-11	3.07E-11	1	2.02E-11	1	1	0.006492194	0.623196271
salmon	Breast	2.11E-11	2.03E-11	2.13E-09	0.000554468	2.02E-11	0.942949582	2.02E-11	2.03E-11	2.02E-11	1.80E-06	2.02E-11	0.028386062	0.006492194	1	5.28E-11
salmon	Bladder	0.000479677	2.02E-11	2.02E-11	2.03E-11	0.052375319	8.53E-08	0.001423408	2.02E-11	2.83E-06	0.095637174	2.02E-11	0.963891371	0.623196271	5.28E-11	1
tan	Uterus	1	0.791660882	0.007181773	0.999413983	0.999999999	8.54E-06	0.028994463	0.01124011	0.99967659	2.03E-11	0.029636898	0.969320556	0.99981642	1.06E-08	1
tan	Testis	0.791660882	1	0.374546879	8.19E-05	0.226207764	0.000439704	2.03E-11	0.506259993	0.000163399	2.02E-11	0.803060564	0.999991599	0.000449494	4.29E-09	0.020406603
tan	Stomach	0.007181773	0.374546879	1	2.03E-11	2.08E-11	0.167589111	2.02E-11	0.999998931	2.03E-11	2.02E-11	0.999254253	0.014956647	2.03E-11	5.03E-07	2.03E-11
tan	Skin	0.999413983	8.19E-05	2.03E-11	1	0.096497393	2.03E-11	1.13E-05	2.02E-11	1	2.02E-11	2.03E-11	0.000830135	1	2.02E-11	0.931118876
tan	Prostate	0.999999999	0.226207764	2.08E-11	0.096497393	1	2.03E-11	2.03E-11	2.03E-11	0.162733122	2.02E-11	2.29E-11	0.696327578	0.300595316	2.02E-11	0.992954718
tan	Pancreas	8.54E-06	0.000439704	0.167589111	2.03E-11	2.03E-11	1	2.02E-11	0.017818027	2.03E-11	3.18E-10	0.008233953	1.76E-06	2.03E-11	0.999974907	2.03E-11
tan	Ovary	0.028994463	2.03E-11	2.02E-11	1.13E-05	2.03E-11	2.02E-11	1	2.02E-11	1.45E-05	2.02E-11	2.02E-11	2.03E-11	5.85E-05	2.02E-11	8.10E-10
tan	Lung	0.01124011	0.506259993	0.999998931	2.02E-11	2.03E-11	0.017818027	2.02E-11	1	2.02E-11	2.02E-11	0.999999127	0.018302124	2.03E-11	2.03E-11	2.03E-11
tan	Liver	0.99967659	0.000163399	2.03E-11	1	0.162733122	2.03E-11	1.45E-05	2.02E-11	1	2.02E-11	2.03E-11	0.001610597	1	2.02E-11	0.965540306
tan	Kidney	2.03E-11	2.02E-11	2.02E-11	2.02E-11	2.02E-11	3.18E-10	2.02E-11	2.02E-11	2.02E-11	1	2.02E-11	2.02E-11	2.02E-11	2.02E-11	2.02E-11
tan	Brain	0.029636898	0.803060564	0.999254253	2.03E-11	2.29E-11	0.008233953	2.02E-11	0.999999127	2.03E-11	2.02E-11	1	0.098292134	2.03E-11	2.04E-11	2.03E-11
tan	Esophagus	0.969320556	0.999991599	0.014956647	0.000830135	0.696327578	1.76E-06	2.03E-11	0.018302124	0.001610597	2.02E-11	0.098292134	1	0.004130342	2.03E-11	0.129575631
tan	Colon	0.99981642	0.000449494	2.03E-11	1	0.300595316	2.03E-11	5.85E-05	2.03E-11	1	2.02E-11	2.03E-11	0.004130342	1	2.02E-11	0.986714268
tan	Breast	1.06E-08	4.29E-09	5.03E-07	2.02E-11	2.02E-11	0.999974907	2.02E-11	2.03E-11	2.02E-11	2.02E-11	2.04E-11	2.03E-11	2.02E-11	1	2.02E-11
tan	Bladder	1	0.020406603	2.03E-11	0.931118876	0.992954718	2.03E-11	8.10E-10	2.03E-11	0.965540306	2.02E-11	2.03E-11	0.129575631	0.986714268	2.02E-11	1
turquoise	Uterus	1	0.047466834	0.002067008	0.00087912	2.02E-11	2.02E-11	0.000590484	7.67E-08	2.02E-11	2.02E-11	2.02E-11	1	0.597514683	9.06E-09	0.04282915
turquoise	Testis	0.047466834	1	2.02E-11	2.02E-11	2.02E-11	2.02E-11	2.02E-11	2.02E-11	2.02E-11	2.02E-11	2.02E-11	8.23E-06	2.03E-11	2.02E-11	2.03E-11
turquoise	Stomach	0.002067008	2.02E-11	1	0.999999998	2.02E-11	2.02E-11	0.99999911	0.001565449	2.02E-11	2.02E-11	2.02E-11	2.10E-08	0.017366583	2.82E-05	0.947473666
turquoise	Skin	0.00087912	2.02E-11	0.999999998	1	2.02E-11	2.02E-11	1	0.008242551	2.02E-11	2.02E-11	2.02E-11	2.13E-09	0.003793598	0.000207735	0.765276891
turquoise	Prostate	2.02E-11	2.02E-11	2.02E-11	2.02E-11	1	2.03E-11	2.02E-11	2.02E-11	0.017800892	4.56E-09	2.02E-11	2.02E-11	2.02E-11	2.02E-11	2.02E-11
turquoise	Pancreas	2.02E-11	2.02E-11	2.02E-11	2.02E-11	2.03E-11	1	2.02E-11	2.02E-11	6.57E-09	2.11E-07	1	2.02E-11	2.02E-11	2.03E-11	2.02E-11
turquoise	Ovary	0.000590484	2.02E-11	0.99999911	1	2.02E-11	2.02E-11	1	0.035652818	2.02E-11	2.02E-11	2.02E-11	1.20E-09	0.002185715	0.00159003	0.638291445
turquoise	Lung	7.67E-08	2.02E-11	0.001565449	0.008242551	2.02E-11	2.02E-11	0.035652818	1	2.02E-11	2.02E-11	2.02E-11	2.03E-11	2.04E-11	0.999380523	6.83E-08
turquoise	Liver	2.02E-11	2.02E-11	2.02E-11	2.02E-11	0.017800892	6.57E-09	2.02E-11	2.02E-11	1	0.899153423	2.03E-11	2.02E-11	2.02E-11	2.02E-11	2.02E-11
turquoise	Kidney	2.02E-11	2.02E-11	2.02E-11	2.02E-11	4.56E-09	2.11E-07	2.02E-11	2.02E-11	0.899153423	1	2.03E-11	2.02E-11	2.02E-11	2.02E-11	2.02E-11
turquoise	Brain	2.02E-11	2.02E-11	2.02E-11	2.02E-11	2.02E-11	1	2.02E-11	2.02E-11	2.03E-11	2.03E-11	1	2.02E-11	2.02E-11	2.02E-11	2.02E-11
turquoise	Esophagus	1	8.23E-06	2.10E-08	2.13E-09	2.02E-11	2.02E-11	1.20E-09	2.03E-11	2.02E-11	2.02E-11	2.02E-11	1	0.125481162	2.03E-11	5.20E-05
turquoise	Colon	0.597514683	2.03E-11	0.017366583	0.003793598	2.02E-11	2.02E-11	0.002185715	2.04E-11	2.02E-11	2.02E-11	2.02E-11	0.125481162	1	2.03E-11	0.708090269
turquoise	Breast	9.06E-09	2.02E-11	2.82E-05	0.000207735	2.02E-11	2.03E-11	0.00159003	0.999380523	2.02E-11	2.02E-11	2.02E-11	2.03E-11	2.03E-11	1	2.71E-10
turquoise	Bladder	0.04282915	2.03E-11	0.947473666	0.765276891	2.02E-11	2.02E-11	0.638291445	6.83E-08	2.02E-11	2.02E-11	2.02E-11	5.20E-05	0.708090269	2.71E-10	1
yellow	Uterus	1	0.999999703	2.03E-11	1.04E-06	2.04E-11	0.002059909	2.03E-11	2.02E-11	2.02E-11	2.03E-11	2.02E-11	2.03E-11	2.02E-11	2.03E-11	2.02E-11
yellow	Testis	0.999999703	1	2.02E-11	2.17E-11	2.02E-11	3.81E-05	2.02E-11	2.02E-11	2.02E-11	2.02E-11	2.02E-11	2.02E-11	2.02E-11	2.02E-11	2.02E-11
yellow	Stomach	2.03E-11	2.02E-11	1	2.02E-11	0.000997515	2.03E-11	6.26E-05	1	2.03E-11	1.08E-05	2.02E-11	0.99999683	3.00E-07	0.844908218	0.007791981
yellow	Skin	1.04E-06	2.17E-11	2.02E-11	1	2.96E-11	0.880655093	7.04E-08	2.02E-11	2.02E-11	2.04E-11	2.02E-11	2.03E-11	2.02E-11	2.02E-11	2.02E-11
yellow	Prostate	2.04E-11	2.02E-11	0.000997515	2.96E-11	1	3.84E-11	0.999926355	5.12E-05	2.02E-11	1	2.02E-11	0.004381556	2.03E-11	0.049418346	2.03E-11
yellow	Pancreas	0.002059909	3.81E-05	2.03E-11	0.880655093	3.84E-11	1	9.34E-09	2.02E-11	2.02E-11	2.15E-11	2.02E-11	2.03E-11	2.02E-11	2.03E-11	2.02E-11
yellow	Ovary	2.03E-11	2.02E-11	6.26E-05	7.04E-08	0.999926355	9.34E-09	1	2.27E-06	2.02E-11	0.999991197	2.02E-11	0.000474173	2.03E-11	0.003642672	2.03E-11
yellow	Lung	2.02E-11	2.02E-11	1	2.02E-11	5.12E-05	2.02E-11	2.27E-06	1	2.02E-11	4.04E-09	2.02E-11	0.999680738	1.00E-10	0.730725991	6.52E-05
yellow	Liver	2.02E-11	2.02E-11	2.03E-11	2.02E-11	2.02E-11	2.02E-11	2.02E-11	2.02E-11	1	2.02E-11	2.02E-11	5.80E-11	0.033017906	2.02E-11	7.40E-08
yellow	Kidney	2.03E-11	2.02E-11	1.08E-05	2.04E-11	1	2.15E-11	0.999991197	4.04E-09	2.02E-11	1	2.02E-11	0.000480956	2.02E-11	0.00038115	2.03E-11
yellow	Brain	2.02E-11	2.02E-11	2.02E-11	2.02E-11	2.02E-11	2.02E-11	2.02E-11	2.02E-11	2.02E-11	2.02E-11	1	2.02E-11	2.02E-11	2.02E-11	2.02E-11
yellow	Esophagus	2.03E-11	2.02E-11	0.99999683	2.03E-11	0.004381556	2.03E-11	0.000474173	0.999680738	5.80E-11	0.000480956	2.02E-11	1	0.003439812	0.716902334	0.522034269
yellow	Colon	2.02E-11	2.02E-11	3.00E-07	2.02E-11	2.03E-11	2.02E-11	2.03E-11	1.00E-10	0.033017906	2.02E-11	2.02E-11	0.003439812	1	2.03E-11	0.620721826
yellow	Breast	2.03E-11	2.02E-11	0.844908218	2.02E-11	0.049418346	2.03E-11	0.003642672	0.730725991	2.02E-11	0.00038115	2.02E-11	0.716902334	2.03E-11	1	5.17E-09
yellow	Bladder	2.02E-11	2.02E-11	0.007791981	2.02E-11	2.03E-11	2.02E-11	2.03E-11	6.52E-05	7.40E-08	2.03E-11	2.02E-11	0.522034269	0.620721826	5.17E-09	1
