# Supplementary material for: Pan‐cancer RNA‐seq data stratifies tumours by some hallmarks of cancer
Source: J Cell Mol Med. 2019 Nov 15;24(1):418–30. doi: 10.1111/jcmm.14746 (PMC6933344; doi:10.1111/jcmm.14746)
Supplement: Supplementary file 11 [file JCMM-24-418-s011.csv]

Dataset	Bladder	Brain	Breast	Colon	Esophagus	Kidney	Liver	Lung	Ovary	Pancreas	Prostate	Skin	Stomach	Testis	Uterus
Uncorrected	0.999999992	1	9.28E-22	0.999902689	0.999999983	0.998940359	1	1	1.79E-56	0.143171225	2.22E-53	0.982584159	1	0.182274222	9.69E-05
Uncorrected	2.29E-17	0.999842115	0.9981493	1.42E-38	0.921762573	1	1	0.00E+00	1	3.31E-08	1	0.984134278	0.999999999	1.06E-19	0.008799569
Uncorrected	0.999990997	1.63E-32	1	1	0.000823682	8.11E-35	2.34E-225	1	0.005678236	1	1	0.999851097	1.34E-16	1	0.999957687
Uncorrected	0.843806676	0.810794218	1.11E-16	0.995607834	0.017291081	9.02E-26	1	1	0.999997921	0.809563652	6.59E-24	4.53E-12	0.008824405	0.99999954	0.973175282
Tissue-corrected	0	1	1	1	0.999989629	1	1	1	1	0.99999983	1	1	1	0	0
Tissue-corrected	1	1	1	7.49E-296	1.49E-166	1	1	1	1	1	1	1	0	0.999999998	0.999373683
Tissue-corrected	1	1	0.955815139	0.999999176	0.999920718	1	0.145667699	0.613095722	1	0.999999938	0	1	1	0.999999993	0.99898912
Tissue-corrected	1	1	1	0.999999999	0.999994905	1	1	1	1	0.999989115	1	0	1	0.999932167	0.970690942
Tissue-corrected	1	1	1	1	0.999999358	1	0	1	1	9.78E-220	1	1	1	0.999986725	0.98391037
Tissue-corrected	1	1	1	1	1	0	1	1	1	1	1	1	1	1	0.99988551
Tissue-corrected	1	1	1	0.999999994	0.999983522	1	1	1	0	0.999967277	1	1	1	0.999829037	0.958826998
Tissue-corrected	1	1	1	1	1	1	1	0	1	1	1	1	1	0.999999999	0.99957985
Tissue-corrected	1	0	1	1	0.999999988	1	1	1	1	0.999999964	1	1	1	0.999999438	0.994969958
Tissue-corrected	1	1	0	1	1	1	1	1	1	1	1	1	1	1	0.999809327
Grand mean-corrected	1	1	1	1	0.999999998	0.050648372	1	1	0	0.999999993	1	1	1	4.77E-138	7.08E-48
Grand mean-corrected	0.999999998	1	1	1	0.9999992	1	1	0	1	0.999999879	1	1	1	0.999998445	0.954972272
Grand mean-corrected	2.05E-283	1	0.000412573	1	1.43E-34	1	1	1.03E-95	1	0.9976536	1	1	1	0.999979194	0.985496187
Grand mean-corrected	0.999996441	1	1	1	0.999996591	1	1	1	1	0.999900316	1	0	1	0.999438959	0.875295472
Grand mean-corrected	1	1	1	6.07E-305	2.48E-26	1	1	1	1	1.77E-129	1	1	0	0.999999999	0.999535628
Grand mean-corrected	1	1	0	1	0.999999998	1	1	1	1	1	1	1	1	0.999999999	0.999482556
Grand mean-corrected	1	1	1	1	0.999999224	1	1	1	1	0.999998136	0	1	1	0.999984592	0.983004364
Grand mean-corrected	1	1	1	0.999999991	0.999979617	1	0	1	1	0.999960056	1	1	1	0.999797867	0.956211857
Grand mean-corrected	1	1	1	1	1	0	1	1	1	1	1	1	1	0.999999997	0.999279037
Grand mean-corrected	1	0	1	1	0.999999986	1	1	1	1	0.999999958	1	1	1	0.99999936	0.994723017
