# Supplementary material for: Pan‐cancer RNA‐seq data stratifies tumours by some hallmarks of cancer
Source: J Cell Mol Med. 2019 Nov 15;24(1):418–30. doi: 10.1111/jcmm.14746 (PMC6933344; doi:10.1111/jcmm.14746)
Supplement: Supplementary file 12 [file JCMM-24-418-s012.csv]

Group	Cluster Parent Term	Number of Enriched Terms in that cluster	Term Defnition	Group	Cluster Parent Term	Number of Enriched Terms in that cluster	Term Defnition	Group	Cluster Parent Term	Number of Enriched Terms in that cluster	Term Defnition
Lower 4th Quartile	mitochondrial ATP synthesis coupled proton transport	31	The transport of protons across a mitochondrial membrane to generate an electrochemical gradient (proton-motive force) that powers ATP synthesis	Lower 3rd Quartile	snRNA transcription by RNA polymerase II	18	The synthesis of small nuclear RNA (snRNA) from a DNA template by RNA Polymerase III (Pol III), originating at a Pol III promoter	Upper 4th Quartile	neutrophil degranulation	14	The regulated exocytosis of secretory granules containing preformed mediators such as proteases, lipases, and inflammatory mediators by a neutrophil
Lower 4th Quartile	anaphase-promoting complex-dependent catabolic process	12	The chemical reactions and pathways resulting in the breakdown of a protein or peptide by hydrolysis of its peptide bonds, initiated by the covalent attachment of ubiquitin, with ubiquitin-protein ligation catalyzed by the anaphase-promoting complex, and mediated by the proteasome	Lower 3rd Quartile	mitochondrial translation	6	The chemical reactions and pathways resulting in the formation of a protein in a mitochondrion. This is a ribosome-mediated process in which the information in messenger RNA (mRNA) is used to specify the sequence of amino acids in the protein; the mitochondrion has its own ribosomes and transfer RNAs, and uses a genetic code that differs from the nuclear code		negative regulation of endopeptidase activity	9	Any process that decreases the frequency, rate or extent of endopeptidase activity, the endohydrolysis of peptide bonds within proteins
Lower 4th Quartile	positive regulation of ubiquitin protein ligase activity	11	Any process that activates or increases the frequency, rate or extent of ubiquitin protein ligase activity.	Lower 3rd Quartile	RNA processing	0	Any process involved in the conversion of one or more primary RNA transcripts into one or more mature RNA molecules		sequestering of zinc ion	6	The process of binding or confining zinc ions such that they are separated from other components of a biological system
Lower 4th Quartile	proteasome assembly	8	The aggregation, arrangement and bonding together of a mature, active proteasome complex	Lower 3rd Quartile					leukocyte migration involved in inflammatory response	5	The movement of a leukocyte within or between different tissues and organs of the body contributing to an inflammatory response
Lower 4th Quartile	negative regulation of G2/M transition of mitotic cell cycle	7	Any cell cycle regulatory process that decreases the rate or extent of progression of a cell from G2 to M phase of the mitotic cell cycle	Lower 3rd Quartile					defense response to fungus	5	Reactions triggered in response to the presence of a fungus that act to protect the cell or organism
Lower 4th Quartile	mRNA splicing, via spliceosome	7	The joining together of exons from one or more primary transcripts of messenger RNA (mRNA) and the excision of intron sequences, via a spliceosomal mechanism, so that mRNA consisting only of the joined exons is produced	Lower 3rd Quartile					antibacterial humoral response	5	An immune response against bacteria mediated through a body fluid. Examples of this process are the antibacterial humoral responses in Mus musculus and Drosophila melanogaster
Lower 4th Quartile	cristae formation	4	The assembly of cristae, the inwards folds of the inner mitochondrial membrane	Lower 3rd Quartile					astrocyte differentiation	5	The process in which a relatively unspecialized cell acquires the specialized features of an astrocyte. An astrocyte is the most abundant type of glial cell. Astrocytes provide support for neurons and regulate the environment in which they function
Lower 4th Quartile	regulation of mRNA stability	4	Any process that modulates the propensity of mRNA molecules to degradation. Includes processes that both stabilize and destabilize mRNAs	Lower 3rd Quartile					platelet degranulation	5	The regulated exocytosis of secretory granules containing preformed mediators such as histamine and serotonin by a platelet
Lower 4th Quartile	translation	4	The cellular metabolic process in which a protein is formed, using the sequence of a mature mRNA or circRNA molecule to specify the sequence of amino acids in a polypeptide chain. Translation is mediated by the ribosome, and begins with the formation of a ternary complex between aminoacylated initiator methionine tRNA, GTP, and initiation factor 2, which subsequently associates with the small sub…	Lower 3rd Quartile					cholesterol transport	3	The directed movement of cholesterol, cholest-5-en-3-beta-ol, into, out of or within a cell, or between cells, by means of some agent such as a transporter or pore
Lower 4th Quartile	Wnt signaling pathway, planar cell polarity pathway	3	The series of molecular signals initiated by binding of a Wnt protein to a receptor on the surface of the target cell where activated receptors signal via downstream effectors including C-Jun N-terminal kinase (JNK) to modulate cytoskeletal elements and control cell polarity	Lower 3rd Quartile					peptidyl-cysteine S-nitrosylation	2	The covalent addition of a nitric oxide (NO) group to the sulphur (S) atom of a cysteine residue in a protein, to form peptidyl-S-nitrosyl-L-cysteine
Lower 4th Quartile	antigen processing and presentation of exogenous peptide antigen	3	The process in which an antigen-presenting cell expresses antigen (peptide or lipid) of exogenous origin on its cell surface in association with an MHC protein complex	Lower 3rd Quartile					neutrophil chemotaxis	2	The directed movement of a neutrophil cell, the most numerous polymorphonuclear leukocyte found in the blood, in response to an external stimulus, usually an infection or wounding
Lower 4th Quartile	viral process	3	A multi-organism process in which a virus is a participant. The other participant is the host. Includes infection of a host cell, replication of the viral genome, and assembly of progeny virus particles. In some cases the viral genetic material may integrate into the host genome and only subsequently, under particular circumstances, 'complete' its life cycle	Lower 3rd Quartile					neutrophil aggregation	1	The adhesion of one neutrophil to one or more other neutrophils via adhesion molecules
Lower 4th Quartile	mitotic cell cycle process	3	A process that is part of the mitotic cell cycle	Lower 3rd Quartile					chemokine production	1	The appearance of a chemokine due to biosynthesis or secretion following a cellular stimulus, resulting in an increase in its intracellular or extracellular levels
Lower 4th Quartile	regulation of cellular amino acid metabolic process	2	Any process that modulates the frequency, rate or extent of the chemical reactions and pathways involving amino acids	Lower 3rd Quartile					acylglycerol metabolic process	1	The chemical reactions and pathways involving acylglycerol, any mono-, di- or triester of glycerol with (one or more) fatty acids
Lower 4th Quartile	aerobic respiration	2	The enzymatic release of energy from inorganic and organic compounds (especially carbohydrates and fats) which requires oxygen as the terminal electron acceptor	Lower 3rd Quartile					response to inorganic substance	0	Any process that results in a change in state or activity of a cell or an organism (in terms of movement, secretion, enzyme production, gene expression, etc.) as a result of an inorganic substance stimulus
Lower 4th Quartile	negative regulation of mRNA metabolic process	2	Any process that stops, prevents or reduces the frequency, rate or extent of mRNA metabolic process	Lower 3rd Quartile					response to toxic substance	0	Any process that results in a change in state or activity of a cell or an organism (in terms of movement, secretion, enzyme production, gene expression, etc.) as a result of a toxic stimulus
Lower 4th Quartile	regulation of transcription from RNA polymerase II promoter in response to hypoxia	2	Any process that decreases the frequency, rate or extent of transcription from an RNA polymerase II promoter as a result of a hypoxia stimulus	Lower 3rd Quartile					anion transport	0	The directed movement of anions, atoms or small molecules with a net negative charge, into, out of or within a cell, or between cells, by means of some agent such as a transporter or pore
Lower 4th Quartile	negative regulation of ubiquitin-protein transferase activity	2	Any process that stops, prevents, or reduces the frequency, rate or extent of ubiquitin transferase activity	Lower 3rd Quartile					regulation of transport	0	Any process that modulates the frequency, rate or extent of the directed movement of substances (such as macromolecules, small molecules, ions) into, out of or within a cell, or between cells, by means of some agent such as a transporter or pore
Lower 4th Quartile	protein deubiquitination	2	The removal of one or more ubiquitin groups from a protein	Lower 3rd Quartile					regulation of multicellular organismal process	0	Any process that modulates the frequency, rate or extent of a multicellular organismal process, the processes pertinent to the function of a multicellular organism above the cellular level; includes the integrated processes of tissues and organs
Lower 4th Quartile	protein polyubiquitination	2	Addition of multiple ubiquitin groups to a protein, forming a ubiquitin chain	Lower 3rd Quartile					animal organ development	0	Development of a tissue or tissues that work together to perform a specific function or functions. Development pertains to the process whose specific outcome is the progression of a structure over time, from its formation to the mature structure. Organs are commonly observed as visibly distinct structures, but may also exist as loosely associated clusters of cells that work together to perform a …
Lower 4th Quartile	cellular protein localization	2	Any process in which a protein is transported to, and/or maintained in, a specific location at the level of a cell. Localization at the cellular level encompasses movement within the cell, from within the cell to the cell surface, or from one location to another at the surface of a cell	Lower 3rd Quartile					positive regulation of biological process	0	Any process that activates or increases the frequency, rate or extent of a biological process. Biological processes are regulated by many means; examples include the control of gene expression, protein modification or interaction with a protein or substrate molecule
Lower 4th Quartile	ribonucleoprotein complex assembly	1	The aggregation, arrangement and bonding together of proteins and RNA molecules to form a ribonucleoprotein complex
Lower 4th Quartile	positive regulation of protein catabolic process	1	Any process that activates or increases the frequency, rate or extent of protein depolymerization
Lower 4th Quartile	vesicle budding from membrane	0	The evagination of a membrane, resulting in formation of a vesicle
Lower 4th Quartile	ER to Golgi vesicle-mediated transport	0	The directed movement of substances from the endoplasmic reticulum (ER) to the Golgi, mediated by COP II vesicles. Small COP II coated vesicles form from the ER and then fuse directly with the cis-Golgi. Larger structures are transported along microtubules to the cis-Golgi
Lower 4th Quartile	post-translational protein modification	0	The process of covalently altering one or more amino acids in a protein after the protein has been completely translated and released from the ribosome
